# Supplementary material for: Probing Synergistic Targets by Natural Compounds for Hepatocellular Carcinoma
Source: Front Cell Dev Biol. 2021 Jul 28;9:715762. doi: 10.3389/fcell.2021.715762 (PMC8355820; doi:10.3389/fcell.2021.715762)
Supplement: Supplementary file 2 [file Table_1.xlsx]

## Sheet: Sheet1
Supplementary Table S1. Differentially expressed genes induced by the combination of berberine and evodiamine
No	gene_short_name	log2_DA	A_FPKM2	D_FPKM2
1	A1CF	-10.2031	0.117877	0.0001
2	A2M	13.2161	0.0001	0.951575
3	A2M-AS1	-12.2228	0.477997	0.0001
4	A2MP1	1.17798	0.640032	1.44813
5	AARD	12.2939	0.0001	0.502132
6	ABAT	-2.02251	0.758642	0.186724
7	ABCA10	-11.8982	0.381688	0.0001
8	ABCA12	-10.1901	0.116823	0.0001
9	ABCA3	-1.5768	1.58951	0.532843
10	ABCC10	1.12834	1.69409	3.70341
11	ABCC11	11.0184	0.0001	0.20743
12	ABCC6	3.90751	0.191936	2.88027
13	ABCC9	11.1442	0.0001	0.226327
14	ABCD3	-1.16664	46.5581	20.7397
15	ABHD1	-12.6531	0.644107	0.0001
16	ABHD11	-2.33189	17.7047	3.51657
17	ABHD13	-14.2565	1.95726	0.0001
18	ABHD14A-ACY1	16.0124	0.0001	6.6101
19	ABHD15	-1.03847	3.87389	1.88598
20	ABHD16B	12.7913	0.0001	0.708876
21	ABHD4	1.45906	7.40853	20.3682
22	ABI3BP	-10.8181	0.180534	0.0001
23	ABLIM2	-2.57572	9.74188	1.63408
24	ABT1	-1.00446	9.96727	4.96825
25	ACAD11	-1.10219	5.56414	2.59183
26	ACAD8	-1.01533	3.30002	1.63257
27	ACADSB	-1.19177	0.901987	0.394858
28	ACAP1	-11.7091	0.3348	0.0001
29	ACAT2	-12.4149	0.546067	0.0001
30	ACBD6	-1.21358	140.505	60.5856
31	ACE	11.216	0.0001	0.237875
32	ACOT11	-1.13989	2.56661	1.16471
33	ACOT7	1.24805	11.0897	26.3402
34	ACOX3	-1.26658	7.26127	3.0181
35	ACPL2	2.0082	0.34556	1.39012
36	ACR	-12.8836	0.755707	0.0001
37	ACRBP	-11.6545	0.322373	0.0001
38	ACRC	-2.96038	1.80508	0.231918
39	ACSBG2	-11.5018	0.28999	0.0001
40	ACSF3	-2.22563	7.67273	1.64047
41	ACSL4	-1.07135	48.6169	23.1355
42	ACTC1	-1.02498	0.578936	0.284499
43	ACTG1P4	1.32497	6.41518	16.0718
44	ACTG2	-12.9425	0.787209	0.0001
45	ACTN2	9.80213	0.0001	0.0892759
46	ACTR3BP5	-12.5093	0.583028	0.0001
47	ACTR3C	1.3142	1.48878	3.70206
48	ACTR5	2.09223	1.15198	4.91211
49	ACTRT3	-1.63765	1.78469	0.573561
50	ACVR2B	-1.08061	1.76531	0.834688
51	ACVR2B-AS1	-12.9232	0.776744	0.0001
52	ACVRL1	1.86312	0.237066	0.86243
53	ACYP1	1.20883	21.8502	50.5067
54	ADAM11	11.8569	0.0001	0.370915
55	ADAM19	1.41362	0.534961	1.42516
56	ADAM1A	-12.7603	0.693821	0.0001
57	ADAM20	-12.0052	0.411072	0.0001
58	ADAM21	-12.9689	0.801744	0.0001
59	ADAM21P1	-13.2965	1.00608	0.0001
60	ADAM32	13.1794	0.0001	0.927649
61	ADAM8	-2.25712	1.33034	0.278292
62	ADAMTS10	-1.69734	2.03892	0.628709
63	ADAMTS13	-2.42467	1.54309	0.287405
64	ADAMTS15	12.9659	0.0001	0.800047
65	ADAMTS16	11.7745	0.0001	0.350339
66	ADAMTS4	-11.2562	0.244595	0.0001
67	ADAMTSL2	11.0953	0.0001	0.218792
68	ADAMTSL5	-1.02988	3.20858	1.57141
69	ADAP2	-12.5975	0.619742	0.0001
70	ADAT3	12.777	0.0001	0.701885
71	ADCK1	-1.8086	3.88349	1.10861
72	ADCY10	-10.818	0.180527	0.0001
73	ADCY10P1	2.64353	0.251606	1.57218
74	ADCY5	-10.715	0.168091	0.0001
75	ADH1C	12.8475	0.0001	0.737018
76	ADI1	1.13164	15.5246	34.0156
77	ADIPOQ	9.77505	0.0001	0.0876159
78	ADIRF	13.8934	0.0001	1.52174
79	ADM	1.97348	41.9748	164.841
80	ADM2	-2.70994	8.04376	1.22938
81	ADM5	-12.5569	0.602571	0.0001
82	ADO	-1.25948	8.00583	3.34399
83	ADORA1	-12.0934	0.436993	0.0001
84	ADORA2A	12.0507	0.0001	0.424247
85	ADORA2A-AS1	12.2097	0.0001	0.473676
86	ADPRH	-11.5729	0.304643	0.0001
87	ADPRHL1	-1.74219	3.31951	0.99225
88	ADRA1B	-1.69556	1.51545	0.467873
89	ADRB2	-12.521	0.587764	0.0001
90	ADSSL1	-1.45115	22.0167	8.05219
91	AEN	-1.22338	8.36454	3.58235
92	AFAP1-AS1	10.432	0.0001	0.138149
93	AFMID	1.45555	10.405	28.5368
94	AGAP11	-1.66711	6.05123	1.90543
95	AGAP5	-1.1831	14.0348	6.18099
96	AGER	-1.49541	4.00732	1.42132
97	AGGF1	-1.63995	7.09851	2.27768
98	AGO2	-1.1766	20.7258	9.16897
99	AGPAT5	-2.53679	4.39714	0.757741
100	AGPAT6	-1.14706	17.1564	7.74687
101	AGT	-11.9746	0.402461	0.0001
102	AGXT2L1	-12.0086	0.412054	0.0001
103	AHRR	1.72211	0.525951	1.73521
104	AJUBA	-1.71777	49.3964	15.0174
105	AK5	11.4388	0.0001	0.277593
106	AK7	-2.39988	2.81532	0.533447
107	AK8	-1.09278	0.81807	0.383558
108	AKAP12	-1.48014	36.9917	13.2598
109	AKAP2	-1.37878	13.7577	5.29045
110	AKAP8	-1.42627	12.3641	4.60058
111	AKD1	-1.073	4.74209	2.25405
112	AKR1B15	-1.40235	11.1947	4.23509
113	AKR1CL1	12.0969	0.0001	0.438058
114	AKR7A3	-1.11126	1.51757	0.702465
115	AKR7L	12.161	0.0001	0.457948
116	AKT3	-1.23807	8.46318	3.58787
117	AKTIP	1.79517	0.525313	1.82313
118	ALDH1A3	-1.09795	1.1077	0.517494
119	ALDH3A1	2.05587	15.1401	62.9518
120	ALDH3B2	-1.63803	4.62183	1.48497
121	ALG1	-1.05712	5.32918	2.56116
122	ALG14	-2.23975	12.2246	2.58823
123	ALKBH8	-1.89713	1.94778	0.522933
124	ALMS1P	-14.7476	2.75078	0.0001
125	ALOX5AP	-13.5458	1.19586	0.0001
126	ALOXE3	13.4175	0.0001	1.09414
127	ALPI	-11.7837	0.352576	0.0001
128	ALPK1	-1.09896	3.16548	1.47781
129	ALPK3	-10.499	0.144717	0.0001
130	ALPP	1.43481	0.605243	1.63625
131	ALPPL2	11.668	0.0001	0.325396
132	ALS2CL	-1.12363	4.33975	1.99168
133	AMBP	12.5395	0.0001	0.595326
134	AMER1	-1.68295	1.26532	0.394079
135	AMH	-1.44984	1.56772	0.573882
136	AMIGO1	12.9542	0.0001	0.793607
137	AMIGO2	-1.67757	24.1211	7.54046
138	AMOTL2	-3.0343	24.4221	2.98104
139	AMPD2	-1.76216	13.286	3.91681
140	AMT	13.9605	0.0001	1.59413
141	AMY1A	13.6941	0.0001	1.32536
142	AMY1B	5.67601	0.0001	0.0051127
143	AMY2B	12.8122	0.0001	0.719196
144	AMZ1	-3.0834	9.85135	1.16225
145	ANG	15.8433	0.0001	5.87888
146	ANGPT1	13.0271	0.0001	0.834725
147	ANGPTL5	-12.2412	0.484142	0.0001
148	ANK1	-9.83411	0.0912773	0.0001
149	ANK2	-9.97717	0.100792	0.0001
150	ANK3	-12.1195	0.444981	0.0001
151	ANKAR	1.17639	0.244578	0.552771
152	ANKDD1A	-1.87715	8.19403	2.23059
153	ANKFN1	-11.4928	0.288193	0.0001
154	ANKFY1	-1.63218	15.192	4.90096
155	ANKRD1	11.8742	0.0001	0.37539
156	ANKRD12	-1.22093	2.21463	0.950089
157	ANKRD13B	1.21923	3.66636	8.53612
158	ANKRD16	-1.72841	0.404225	0.121989
159	ANKRD20A1	-2.56114	0.357838	0.0606328
160	ANKRD20A11P	-13.2081	0.946342	0.0001
161	ANKRD20A12P	-12.1312	0.448606	0.0001
162	ANKRD20A4	-2.56021	0.35878	0.0608313
163	ANKRD20A5P	-11.2196	0.238469	0.0001
164	ANKRD20A9P	1.30552	0.178641	0.441553
165	ANKRD23	-13.8067	1.43299	0.0001
166	ANKRD24	-12.9132	0.77135	0.0001
167	ANKRD30BL	13.9753	0.0001	1.61057
168	ANKRD31	-10.3591	0.131338	0.0001
169	ANKRD36B	-1.05678	5.07818	2.4411
170	ANKRD36BP1	-1.37211	1.10803	0.428061
171	ANKRD36BP2	-10.2113	0.118551	0.0001
172	ANKRD42	-1.82212	2.60893	0.73782
173	ANKRD44	-1.82668	2.74062	0.772617
174	ANKRD46	12.9856	0.0001	0.811064
175	ANKRD49	-1.47173	5.21777	1.88127
176	ANKS1A	-1.12203	5.64994	2.59585
177	ANKS4B	8.81164	0.0001	0.0449333
178	ANO7	-11.286	0.2497	0.0001
179	ANO9	-11.7049	0.333841	0.0001
180	ANP32D	1.07124	5.39596	11.3382
181	ANPEP	1.1233	56.9178	123.992
182	ANXA10	15.9914	0.0001	6.51462
183	ANXA2P3	-1.17379	2.44317	1.08295
184	ANXA3	2.11234	0.951651	4.11485
185	ANXA8	1.01178	4.50359	9.08105
186	ANXA9	-12.955	0.794045	0.0001
187	AOC3	1.00556	1.81297	3.63994
188	AP1M2	-1.83536	3.39982	0.952704
189	AP1S2	-1.94444	2.45126	0.636874
190	AP3B2	-1.66592	0.704221	0.221931
191	AP3S2	1.25645	5.06396	12.0982
192	AP4E1	-1.28089	9.17387	3.77542
193	AP5M1	-1.5926	9.92897	3.29218
194	AP5Z1	-1.17348	8.02361	3.55728
195	APBA3	-1.7562	7.52651	2.22805
196	APBB2	-1.1691	3.4414	1.53039
197	APBB3	-2.16787	7.8923	1.75634
198	APC	-1.13247	4.14209	1.88935
199	APCDD1L-AS1	-12.1271	0.447328	0.0001
200	APH1B	-1.32513	2.52743	1.00873
201	APLP1	1.1865	4.08545	9.29848
202	APOBEC3A_B	15.1329	0.0001	3.59293
203	APOBEC3G	3.43898	0.920982	9.98821
204	APOC3	2.30648	4.08881	20.2263
205	APPBP2	-1.1776	8.31843	3.67747
206	APPL2	-1.42707	7.10464	2.64211
207	AQP11	-13.5454	1.19559	0.0001
208	AQP7	-14.0166	1.65732	0.0001
209	AQP7P3	14.0146	0.0001	1.65507
210	AQP8	12.8411	0.0001	0.733748
211	AQPEP	11.1609	0.0001	0.22896
212	AREG	-4.06361	183.46	10.9717
213	ARGFXP2	1.24222	0.585623	1.38536
214	ARHGAP15	-2.10429	1.94648	0.452685
215	ARHGAP19	1.50918	2.24801	6.39892
216	ARHGAP19-SLIT1	-14.1571	1.82694	0.0001
217	ARHGAP22	-2.78474	2.19867	0.319057
218	ARHGAP30	-10.7585	0.173239	0.0001
219	ARHGAP31	-2.15788	0.855266	0.191652
220	ARHGAP40	11.3462	0.0001	0.260348
221	ARHGAP42	-1.33448	6.59965	2.61699
222	ARHGAP5-AS1	1.01785	0.728464	1.47507
223	ARHGEF17	-2.1244	2.27823	0.522502
224	ARHGEF19	-1.9054	4.19967	1.12107
225	ARHGEF26	-2.15773	0.818779	0.183495
226	ARHGEF35	-1.03419	1.21786	0.594668
227	ARHGEF37	-11.7473	0.343784	0.0001
228	ARHGEF38	12.7313	0.0001	0.68
229	ARHGEF4	-1.60097	15.8426	5.22259
230	ARHGEF7	-1.16902	13.1198	5.8347
231	ARHGEF9	-1.5663	8.24635	2.78457
232	ARID4A	-1.06529	5.65572	2.70273
233	ARID5B	-1.31987	22.7534	9.11433
234	ARL13B	-1.09328	8.23467	3.85954
235	ARL14	-13.5312	1.18389	0.0001
236	ARL14EP	-1.87016	5.08786	1.39175
237	ARL2-SNX15	2.23802	0.000302274	0.00142598
238	ARL2BP	1.25029	5.45559	12.9783
239	ARL5A	-1.2118	8.00639	3.4566
240	ARL6IP1	1.17306	36.5634	82.4464
241	ARL6IP6	-1.13656	13.3818	6.08662
242	ARMC4	2.105	0.232102	0.998495
243	ARMC5	1.63606	0.365417	1.13577
244	ARMC9	1.25451	3.50781	8.36915
245	ARMCX4	-10.6852	0.164654	0.0001
246	ARMCX5-GPRASP2	-12.7618	0.694506	0.0001
247	ARNT2	-1.16198	1.75407	0.783894
248	ARRB1	-1.7319	2.97834	0.896645
249	ARRDC3-AS1	-12.2248	0.47865	0.0001
250	ARRDC4	-2.56876	3.44387	0.580461
251	ARSJ	-1.51886	4.94649	1.72614
252	ARTN	-12.9675	0.800955	0.0001
253	ARVCF	-2.30792	1.10354	0.222862
254	AS3MT	-1.12687	4.21577	1.93044
255	ASAP2	-1.14529	20.616	9.32044
256	ASB1	-1.80215	5.61072	1.60886
257	ASB13	-1.02469	10.0334	4.93159
258	ASB14	-12.3675	0.528441	0.0001
259	ASB16	-1.64848	1.73637	0.553861
260	ASB3	1.39433	2.36784	6.22425
261	ASB7	-1.08453	2.22539	1.04937
262	ASB9	-12.4508	0.559823	0.0001
263	ASH1L-AS1	-13.0679	0.858648	0.0001
264	ASMTL-AS1	-13.2719	0.989103	0.0001
265	ASNS	-1.10181	24.9133	11.6079
266	ASPHD2	-11.8709	0.37453	0.0001
267	ASPRV1	-12.1024	0.439721	0.0001
268	ASPSCR1	-1.04902	16.9799	8.20632
269	ASTE1	-1.53716	3.52718	1.21534
270	ATF7	1.15607	17.6456	39.3231
271	ATG16L2	-1.10659	5.60054	2.60084
272	ATG2A	-1.28509	3.25804	1.33692
273	ATG9B	-11.413	0.272675	0.0001
274	ATL1	-13.7428	1.37083	0.0001
275	ATMIN	-1.35957	5.66327	2.20697
276	ATP13A3	-1.42942	47.2137	17.5295
277	ATP1A2	-10.5319	0.148055	0.0001
278	ATP1B4	10.0371	0.0001	0.10507
279	ATP2A1	-11.4431	0.278432	0.0001
280	ATP2A3	-2.9761	1.56574	0.198987
281	ATP2C2	-12.4261	0.550322	0.0001
282	ATP5C1	1.07485	21.4492	45.1828
283	ATP5EP2	1.53705	85.3703	247.745
284	ATP5J2-PTCD1	-13.8394	1.46582	0.0001
285	ATP6V0E2	3.15584	0.52	4.63452
286	ATP6V1B1	-13.1664	0.91935	0.0001
287	ATP6V1E2	-14.0113	1.65128	0.0001
288	ATP6V1G2-DDX39B	-15.7336	5.4485	0.0001
289	ATP7B	-1.25426	1.64273	0.688646
290	ATP8B3	-1.16603	2.99913	1.33655
291	ATPAF2	1.02214	2.94125	5.97348
292	ATPBD4-AS1	-13.0089	0.824291	0.0001
293	ATPIF1	1.07868	81.4716	172.076
294	AURKC	1.11148	1.34294	2.90165
295	AVIL	12.2655	0.0001	0.492352
296	AXIN2	-1.11601	0.41446	0.191218
297	AZGP1	1.08513	0.488875	1.03718
298	B3GNT1	1.80341	0.608475	2.12385
299	B3GNTL1	-2.67474	3.90715	0.611902
300	B4GALNT1	-1.76476	5.63464	1.65814
301	B4GALNT3	-12.1434	0.452411	0.0001
302	B4GALNT4	12.2444	0.0001	0.485207
303	B4GALT4	1.27499	2.11599	5.12062
304	B4GALT6	13.1946	0.0001	0.937491
305	B4GALT7	1.74631	2.24993	7.54848
306	B9D2	1.11528	2.9263	6.33944
307	BACH1	-1.3192	29.601	11.8628
308	BACH2	-2.2742	2.59151	0.535737
309	BAG3	1.10569	5.58013	12.0085
310	BAGE3	-11.9722	0.401786	0.0001
311	BAGE4	10.8415	0.000309928	0.568701
312	BAGE5	10.4439	0.000415537	0.578809
313	BAHCC1	-13.542	1.19276	0.0001
314	BAIAP2-AS1	-3.14113	1.65287	0.187354
315	BAIAP2L2	11.9362	0.0001	0.391883
316	BAIAP3	-12.209	0.473467	0.0001
317	BANF1	1.20376	14.3564	33.0684
318	BARD1	1.05514	3.38295	7.02948
319	BASP1P1	12.2963	0.0001	0.502989
320	BATF3	-1.29142	1.7418	0.711612
321	BBS12	-11.6966	0.331909	0.0001
322	BBX	-1.208	38.6472	16.7291
323	BCAN	-11.8124	0.359655	0.0001
324	BCAS2	-1.48395	84.3522	30.1566
325	BCAT1	-12.5213	0.587888	0.0001
326	BCDIN3D	-1.64221	1.72837	0.553708
327	BCDIN3D-AS1	1.62838	0.42395	1.31071
328	BCL10	-1.00161	13.8862	6.93538
329	BCL2L1	-1.23034	53.9091	22.9769
330	BCL2L10	-15.1413	3.614	0.0001
331	BCL2L11	1.11742	12.6494	27.444
332	BCL2L12	1.73965	3.8429	12.8335
333	BCL2L13	-1.15888	7.27173	3.25671
334	BCL6	1.46478	11.9711	33.0428
335	BCLAF1	-1.1181	19.0181	8.76167
336	BCO2	-14.2985	2.01507	0.0001
337	BCR	-1.45966	7.622	2.7712
338	BCRP2	9.2978	0.0001	0.0629386
339	BDH2	1.10231	0.774103	1.66199
340	BDKRB1	-2.00913	3.317	0.824021
341	BDKRB2	-1.58862	2.80509	0.932664
342	BDNF-AS	-13.8728	1.5001	0.0001
343	BEAN1	-11.8219	0.36204	0.0001
344	BEND3	-2.63794	0.774386	0.124411
345	BEND3P3	-1.43545	2.26808	0.83858
346	BEND6	-14.4632	2.25864	0.0001
347	BEST1	-13.2363	0.964981	0.0001
348	BEST3	-11.5983	0.310043	0.0001
349	BEST4	13.1468	0.0001	0.906926
350	BHLHB9	-11.1581	0.228517	0.0001
351	BHLHE40-AS1	-13.3304	1.03001	0.0001
352	BHLHE41	-1.10586	0.57743	0.268289
353	BHMT	11.6663	0.0001	0.325023
354	BIN3	-2.1144	6.77285	1.56413
355	BIVM-ERCC5	11.7778	0.000321082	1.12741
356	BLM	-1.87452	6.53655	1.78263
357	BLOC1S1	1.21309	30.55	70.8252
358	BLOC1S1-RDH5	-13.5997	1.24138	0.0001
359	BLOC1S3	-2.06884	5.90245	1.40686
360	BLOC1S4	-1.23206	6.3934	2.72173
361	BLOC1S5	5.20689	0.165005	6.09435
362	BLOC1S5-TXNDC5	1.1903	8.53669	19.4808
363	BMI1	-1.95792	23.9413	6.16246
364	BMP6	-2.48124	34.2816	6.13949
365	BMP8B	-1.01839	1.10686	0.54642
366	BMPER	12.1425	0.0001	0.45211
367	BMS1P4	-1.05134	56.1651	27.1007
368	BMS1P6	-1.01651	4.40672	2.17829
369	BNIP1	1.12512	4.61517	10.0666
370	BNIP2	-1.28225	36.1521	14.8641
371	BNIPL	14.0376	0.0001	1.68169
372	BOD1L2	12.5369	0.0001	0.594254
373	BOK	-2.2492	3.65661	0.769135
374	BOLA3-AS1	11.5169	0.0001	0.293036
375	BPIFA2	12.9806	0.0001	0.808248
376	BRCA1	-1.50505	22.7801	8.02584
377	BRCC3	-1.01402	9.74667	4.82621
378	BRD7P3	11.8824	0.0001	0.377542
379	BRD9	-1.36936	33.7406	13.0597
380	BRE-AS1	13.7731	0.0001	1.39998
381	BREA2	-1.22688	7.09654	3.03192
382	BRICD5	-13.2131	0.949572	0.0001
383	BRIP1	-1.2714	6.06289	2.5116
384	BRPF3	-1.01546	6.93189	3.429
385	BRWD1-IT2	-13.6319	1.2694	0.0001
386	BRWD3	-1.20011	12.2661	5.33871
387	BSCL2	6.76096	0.0801139	8.68877
388	BSN-AS2	11.6291	0.0001	0.316735
389	BTBD16	-13.0233	0.832555	0.0001
390	BTBD19	-12.9546	0.793833	0.0001
391	BTBD7	-1.00965	4.68251	2.32565
392	BTF3	1.09004	51.8548	110.388
393	BTG1	1.51883	30.171	86.4575
394	BTG2	-1.5636	9.49456	3.21207
395	BTN2A2	1.0105	3.65896	7.37135
396	BTN3A3	-1.37323	11.2319	4.33582
397	BTRC	-1.0159	4.68592	2.31728
398	BUB1	1.11002	24.5817	53.0594
399	C10orf10	13.7105	0.0001	1.34052
400	C10orf114	-14.236	1.92952	0.0001
401	C10orf131	13.075	0.0001	0.862896
402	C10orf2	-1.51051	10.0715	3.53496
403	C10orf32-AS3MT	-10.6452	1.54106	0.000962262
404	C10orf35	1.35759	6.27979	16.0924
405	C10orf54	-1.36583	8.74747	3.39411
406	C10orf67	11.7862	0.0001	0.353178
407	C10orf68	11.8115	0.0001	0.35943
408	C10orf88	-2.00313	4.47495	1.11631
409	C10orf91	13.8051	0.0001	1.43141
410	C11orf1	1.62135	0.91582	2.81763
411	C11orf35	-12.0652	0.428541	0.0001
412	C11orf44	11.5732	0.0001	0.304716
413	C11orf45	12.4864	0.0001	0.573817
414	C11orf57	-1.62759	3.82201	1.23691
415	C11orf74	-3.68151	14.9449	1.16479
416	C11orf83	15.7275	0.0001	5.42572
417	C11orf84	1.61577	5.43269	16.6498
418	C11orf91	13.6945	0.0001	1.3257
419	C11orf96	-3.03066	7.12531	0.871934
420	C12orf39	-1.99445	5.61173	1.40834
421	C12orf4	-1.17175	5.05338	2.24311
422	C12orf43	-1.10968	7.71149	3.57347
423	C12orf45	1.91291	6.49524	24.459
424	C12orf60	2.26503	0.725445	3.48695
425	C12orf66	-1.21047	2.91206	1.25838
426	C12orf70	12.508	0.0001	0.58248
427	C12orf75	1.19807	8.2006	18.8149
428	C12orf76	2.6385	0.504137	3.13917
429	C14orf101	-1.16177	5.45231	2.43699
430	C14orf132	-10.2672	0.123237	0.0001
431	C14orf142	-1.30416	4.71668	1.91005
432	C14orf166	1.15831	64.5835	144.148
433	C14orf182	-11.6354	0.318134	0.0001
434	C14orf2	1.20562	106.534	245.707
435	C14orf28	-1.50202	1.5303	0.540285
436	C14orf37	-11.1642	0.229492	0.0001
437	C14orf93	-1.12803	5.45102	2.49406
438	C15orf27	12.8447	0.0001	0.735622
439	C15orf37	-13.2733	0.990076	0.0001
440	C15orf39	1.57874	2.86841	8.56822
441	C15orf48	-13.6353	1.27242	0.0001
442	C15orf52	-1.90199	2.10845	0.564167
443	C15orf59	-12.741	0.684593	0.0001
444	C15orf61	1.25072	3.22802	7.68139
445	C16orf13	1.03671	23.2725	47.7444
446	C16orf46	-13.1886	0.933587	0.0001
447	C16orf52	-1.69495	14.6245	4.51699
448	C16orf91	2.79235	1.06306	7.36444
449	C16orf93	-1.90463	2.44647	0.653415
450	C16orf95	-13.4863	1.14758	0.0001
451	C17orf100	-1.02772	1.22867	0.602643
452	C17orf107	-12.8137	0.71998	0.0001
453	C17orf47	-11.653	0.322045	0.0001
454	C17orf51	-2.00698	1.07892	0.268428
455	C17orf59	-1.33026	1.11503	0.443443
456	C17orf62	-1.34526	12.5801	4.95133
457	C17orf89	1.68222	11.7766	37.7937
458	C17orf97	-1.09769	0.931677	0.435339
459	C17orf99	12.6487	0.0001	0.642143
460	C18orf56	-2.59129	9.45447	1.56885
461	C19orf25	-1.20759	2.09448	0.90689
462	C19orf26	13.4184	0.0001	1.09479
463	C19orf45	12.3509	0.0001	0.522374
464	C19orf47	-1.44291	5.53009	2.03411
465	C19orf52	1.75747	0.795021	2.688
466	C19orf57	-11.5843	0.307069	0.0001
467	C19orf71	15.5895	0.0001	4.93059
468	C1QL1	-13.2284	0.959734	0.0001
469	C1QTNF1	-2.40322	8.28688	1.56657
470	C1QTNF3-AMACR	1.72078	0.641539	2.11461
471	C1QTNF9B	-12.8363	0.731305	0.0001
472	C1QTNF9B-AS1	13.5531	0.0001	1.20199
473	C1RL-AS1	-1.21515	18.123	7.80607
474	C1orf112	1.2931	9.10766	22.3187
475	C1orf140	11.5761	0.0001	0.305311
476	C1orf145	-2.36974	3.37985	0.653934
477	C1orf151-NBL1	2.20169	5.89735	27.1289
478	C1orf177	12.0974	0.0001	0.438201
479	C1orf189	-13.9267	1.55721	0.0001
480	C1orf198	1.23591	1.36785	3.2217
481	C1orf210	-13.0128	0.826504	0.0001
482	C1orf213	-13.8056	1.43187	0.0001
483	C1orf220	12.7806	0.0001	0.703609
484	C1orf226	-3.04704	1.69685	0.205302
485	C1orf227	-14.3002	2.01734	0.0001
486	C1orf228	-13.219	0.953477	0.0001
487	C1orf229	10.0592	0.0001	0.106686
488	C1orf233	-1.98727	2.43905	0.615166
489	C1orf53	2.80658	2.16144	15.122
490	C1orf54	-14.309	2.02968	0.0001
491	C1orf56	-2.93264	4.54081	0.594733
492	C1orf63	1.49936	8.35774	23.6288
493	C1orf74	-13.5517	1.20078	0.0001
494	C2	-1.34458	1.96646	0.77433
495	C20orf194	-1.75233	2.05746	0.610701
496	C20orf195	-13.014	0.827201	0.0001
497	C20orf196	14.5318	0.0001	2.36869
498	C21orf119	-14.539	2.38055	0.0001
499	C21orf67	-13.7452	1.37318	0.0001
500	C21orf7	12.4217	0.0001	0.548659
501	C22orf23	-2.21516	1.78425	0.384262
502	C22orf26	-12.3306	0.515077	0.0001
503	C22orf43	-12.6757	0.654274	0.0001
504	C22orf46	-1.90549	8.19031	2.18621
505	C2CD2L	-1.76911	1.73986	0.510457
506	C2CD4C	-12.0142	0.413663	0.0001
507	C2orf15	14.5719	0.0001	2.43542
508	C2orf16	10.3671	0.0001	0.132069
509	C2orf42	-1.54128	4.38454	1.50644
510	C2orf48	13.676	0.0001	1.30881
511	C2orf76	1.82777	4.9614	17.6124
512	C2orf81	-1.26706	0.952073	0.395593
513	C2orf82	14.6883	0.0001	2.64006
514	C3AR1	-12.6048	0.622924	0.0001
515	C3orf20	11.5017	0.0001	0.289976
516	C3orf67	-1.17014	1.65499	0.73544
517	C4BPA	12.2432	0.0001	0.484821
518	C4BPB	-13.3259	1.02684	0.0001
519	C4orf29	-1.20955	6.85103	2.96241
520	C4orf36	-14.604	2.49017	0.0001
521	C4orf46	-1.34334	8.45181	3.33091
522	C4orf47	1.16004	1.75124	3.91339
523	C4orf48	2.45025	3.96277	21.6569
524	C5AR1	-2.91758	11.1902	1.48101
525	C5AR2	-1.99207	35.4448	8.91003
526	C5orf30	-2.14166	3.54438	0.803221
527	C5orf4	1.03608	0.293536	0.60194
528	C5orf45	2.68559	0.518061	3.33291
529	C5orf54	-1.47934	2.55201	0.915287
530	C5orf55	-1.34579	2.8466	1.11996
531	C5orf63	2.78691	0.164098	1.13252
532	C6orf120	-1.5571	5.94153	2.01913
533	C6orf132	-10.3347	0.129138	0.0001
534	C6orf147	-14.673	2.61218	0.0001
535	C6orf163	12.374	0.0001	0.530827
536	C6orf203	-1.55052	14.5195	4.95677
537	C6orf222	-10.8146	0.180108	0.0001
538	C6orf223	-1.85936	1.89226	0.521504
539	C6orf25	12.2397	0.0001	0.483642
540	C6orf47	-2.34679	3.51618	0.691219
541	C6orf52	1.52535	1.97305	5.67957
542	C6orf57	1.65189	6.41594	20.1618
543	C6orf62	-1.61447	47.9468	15.6587
544	C6orf99	-14.9604	3.18805	0.0001
545	C7orf10	-12.5913	0.617125	0.0001
546	C7orf29	-13.4148	1.09206	0.0001
547	C7orf55	15.0318	0.0001	3.34993
548	C7orf60	-2.2559	3.58093	0.749728
549	C7orf65	11.6812	0.0001	0.328399
550	C8G	13.5196	0.0001	1.17434
551	C8orf31	-1.03507	1.827	0.891559
552	C8orf44	2.39073	0.562832	2.95161
553	C8orf44-SGK3	-2.69335	1.7204	0.265981
554	C8orf76	-1.51147	8.80994	3.09012
555	C8orf82	1.73539	1.07886	3.59228
556	C9orf116	16.7501	0.0001	11.0225
557	C9orf117	12.6708	0.0001	0.652073
558	C9orf129	-1.07614	10.133	4.80605
559	C9orf131	-11.2361	0.241218	0.0001
560	C9orf156	-14.7796	2.81249	0.0001
561	C9orf16	1.49719	13.0695	36.8942
562	C9orf40	1.43801	1.80037	4.87804
563	C9orf41	-1.27821	10.5548	4.35181
564	C9orf69	-1.77243	10.3993	3.04403
565	C9orf84	2.19767	0.208614	0.956989
566	C9orf85	-1.3976	20.6025	7.81988
567	C9orf89	1.02616	6.03941	12.2998
568	C9orf9	1.00599	1.22063	2.45141
569	CA11	-1.29283	4.02087	1.64112
570	CA14	-12.3643	0.52727	0.0001
571	CA5B	1.18466	2.1431	4.87149
572	CA5BP1	14.9874	0.0001	3.24836
573	CAAP1	-1.33437	9.45001	3.74755
574	CABLES1	-1.70275	4.46368	1.37124
575	CABLES2	-1.12933	3.36487	1.53818
576	CABP4	-6.05217	1.46853	0.0221308
577	CABYR	12.5708	0.0001	0.608414
578	CACNA1B	9.80431	0.0001	0.089411
579	CACNA1C	-9.43777	0.0693508	0.0001
580	CACNA1F	10.5904	0.0001	0.154176
581	CACNA1G	-12.5894	0.616314	0.0001
582	CACNG6	12.5897	0.0001	0.616419
583	CACNG8	-1.35371	1.72354	0.674393
584	CACTIN-AS1	13.2691	0.0001	0.987188
585	CADM4	-1.42792	5.74702	2.13597
586	CAGE1	11.5794	0.0001	0.306017
587	CAHM	-14.1069	1.76445	0.0001
588	CALHM2	-12.563	0.605125	0.0001
589	CALML4	1.04445	2.11071	4.3535
590	CAMK2A	-10.8781	0.188207	0.0001
591	CAMK2B	13.6495	0.0001	1.28504
592	CAMK4	-1.28391	1.91471	0.786336
593	CAMKK1	-1.63742	4.0826	1.31227
594	CAMKMT	-1.56227	6.07483	2.05705
595	CAMSAP2	-1.43215	12.337	4.57181
596	CAMSAP3	11.1156	0.0001	0.221879
597	CAMTA1	1.03759	34.7271	71.2878
598	CAPN10	-1.40257	5.15075	1.9483
599	CAPN12	11.8005	0.0001	0.356699
600	CAPN3	-2.33253	3.20081	0.635476
601	CAPRIN2	-1.80835	29.2581	8.3537
602	CAPS	12.3901	0.0001	0.536781
603	CAPS2	-13.4821	1.14424	0.0001
604	CAPSL	13.1144	0.0001	0.886791
605	CARD17	2.04297	2.14805	8.85197
606	CARD9	-12.0393	0.420924	0.0001
607	CARNS1	-11.7138	0.335889	0.0001
608	CARS	-1.40624	69.969	26.3989
609	CASKIN1	10.6917	0.0001	0.165395
610	CASP14	-1.50341	156.011	55.0279
611	CASP8	-2.06808	10.8661	2.59132
612	CASP9	-2.48486	11.3987	2.03628
613	CATSPER2P1	-2.08756	1.46271	0.344143
614	CATSPER3	-12.9541	0.793529	0.0001
615	CATSPERD	-12.0365	0.420104	0.0001
616	CBLB	-2.29793	11.9749	2.43515
617	CBR3-AS1	-14.5737	2.4385	0.0001
618	CBS	-1.33108	23.8142	9.46546
619	CBWD2	1.03273	7.14751	14.623
620	CBWD5	14.3296	0.000377197	7.76602
621	CBX3P2	-12.6278	0.632901	0.0001
622	CCBE1	11.6085	0.0001	0.312252
623	CCBP2	-12.1659	0.459509	0.0001
624	CCDC102A	-1.26065	2.2428	0.936048
625	CCDC106	-12.3251	0.513141	0.0001
626	CCDC110	-12.5843	0.614129	0.0001
627	CCDC112	1.22317	3.07806	7.186
628	CCDC115	1.98594	1.13964	4.51434
629	CCDC120	-1.13516	3.2372	1.47385
630	CCDC121	-1.84621	0.603532	0.167855
631	CCDC135	-11.2589	0.245065	0.0001
632	CCDC136	11.7777	0.0001	0.351111
633	CCDC14	-1.48576	16.8555	6.01843
634	CCDC144NL	13.3122	0.0001	1.01709
635	CCDC149	12.9631	0.0001	0.798502
636	CCDC15	-1.1345	0.923188	0.420505
637	CCDC151	11.4556	0.0001	0.28085
638	CCDC153	13.2783	0.0001	0.99353
639	CCDC154	-11.8628	0.372438	0.0001
640	CCDC157	-1.74021	0.870308	0.260505
641	CCDC167	1.76452	3.20891	10.9026
642	CCDC169	-2.44124	4.08572	0.752283
643	CCDC174	-1.11096	6.26909	2.90249
644	CCDC177	-11.6735	0.326642	0.0001
645	CCDC23	1.33699	3.23858	8.18142
646	CCDC28A	1.87775	2.24246	8.24108
647	CCDC28B	1.79699	2.55627	8.88291
648	CCDC39	-10.831	0.18216	0.0001
649	CCDC62	-2.32575	1.46795	0.292813
650	CCDC64	-1.84	10.9655	3.0629
651	CCDC69	-1.65216	16.989	5.40528
652	CCDC71L	-1.83483	5.81196	1.62924
653	CCDC73	-12.5471	0.598482	0.0001
654	CCDC78	12.018	0.0001	0.414729
655	CCDC80	-1.32099	2.75626	1.10322
656	CCDC84	1.05328	2.08841	4.33395
657	CCDC85A	-3.1459	1.89309	0.213875
658	CCDC85B	1.4901	1.20677	3.38993
659	CCDC90B	-1.38941	6.87041	2.62258
660	CCL20	-2.93235	127.693	16.7279
661	CCL26	-14.2514	1.95028	0.0001
662	CCL5	2.61253	1.28714	7.87185
663	CCM2L	-12.3538	0.523428	0.0001
664	CCNB2	1.21323	25.85	59.9348
665	CCNB3	1.32366	0.316916	0.793242
666	CCND1	-1.7437	10.7158	3.19977
667	CCNG2	1.8487	5.31621	19.1477
668	CCNYL1	-1.16779	4.3011	1.91443
669	CCR1	-12.0177	0.414655	0.0001
670	CCRL1	11.6404	0.0001	0.319234
671	CCSAP	1.15623	3.44471	7.67738
672	CCT6B	-14.3288	2.05775	0.0001
673	CD163L1	11.9659	0.0001	0.400036
674	CD177	-2.04661	1.5464	0.374309
675	CD27	14.2306	0.0001	1.92237
676	CD27-AS1	2.77232	0.427651	2.92174
677	CD274	-13.4984	1.15722	0.0001
678	CD37	-13.0788	0.865184	0.0001
679	CD3EAP	-1.88201	8.55036	2.31976
680	CD52	-14.345	2.08099	0.0001
681	CD70	14.5579	0.0001	2.4119
682	CD72	1.0608	0.463633	0.96718
683	CD74	-2.00052	2.1169	0.529036
684	CDC14A	3.00103	0.254359	2.03633
685	CDC20	1.55065	20.4946	60.0387
686	CDC37L1	1.18156	4.33746	9.83834
687	CDC42BPG	-2.52921	0.918297	0.15908
688	CDC42EP2	-2.30965	4.47233	0.902109
689	CDCA3	1.21006	7.41812	17.1616
690	CDCA5	1.46375	6.20734	17.1214
691	CDH26	-2.72945	1.91593	0.288891
692	CDH3	-12.0538	0.425154	0.0001
693	CDH4	-10.4269	0.137657	0.0001
694	CDHR2	-13.0707	0.860324	0.0001
695	CDHR3	10.2034	0.0001	0.117908
696	CDHR4	-1.64706	1.24358	0.397062
697	CDK1	1.15063	52.1238	115.72
698	CDK10	-1.08738	13.2841	6.25169
699	CDK13	-1.05621	6.62938	3.18802
700	CDK17	-2.0104	42.9429	10.6586
701	CDK20	1.91783	0.456402	1.72454
702	CDKL1	-12.7479	0.687873	0.0001
703	CDKN1B	1.02601	16.3336	33.2615
704	CDKN2B	-1.25383	91.6093	38.4148
705	CDKN2B-AS1	-1.34493	11.1004	4.36992
706	CDKN2D	15.2345	0.0001	3.85521
707	CDNF	-1.21751	3.25278	1.39877
708	CDON	1.01277	0.459972	0.92812
709	CDRT1	-1.44696	2.61546	0.959332
710	CDS1	13.0837	0.0001	0.868116
711	CDYL2	-1.45605	50.8937	18.5502
712	CEACAM1	-11.7827	0.352327	0.0001
713	CEACAM19	1.98376	0.369644	1.46203
714	CEACAM20	-12.479	0.570872	0.0001
715	CEACAM22P	-12.5413	0.596091	0.0001
716	CEBPD	1.49551	7.55144	21.2923
717	CEBPE	-13.2554	0.977885	0.0001
718	CECR7	1.58512	1.0984	3.29557
719	CEL	11.7966	0.0001	0.355748
720	CELF2	1.48005	1.08775	3.03438
721	CELF3	10.8981	0.0001	0.190831
722	CENPB	-1.81742	26.7373	7.5861
723	CENPBD1	-3.45402	3.69014	0.336728
724	CEP104	-1.23954	6.83541	2.89484
725	CEP19	-1.47909	1.22077	0.437909
726	CEP250	-1.07853	4.90998	2.32493
727	CEP55	1.03801	19.8442	40.7479
728	CEP57L1	-1.20673	7.51996	3.25801
729	CEP70	1.5929	2.47353	7.46152
730	CEP76	1.20348	1.62382	3.73958
731	CEPT1	-1.31474	15.5149	6.23697
732	CERK	-1.54219	16.6409	5.7139
733	CES2	-1.24377	15.0396	6.35076
734	CES3	-11.4844	0.286525	0.0001
735	CFP	-12.5841	0.614027	0.0001
736	CGGBP1	-1.10764	19.1841	8.90246
737	CGN	-11.3207	0.255774	0.0001
738	CGRRF1	-1.109	5.56511	2.58007
739	CHAC1	-3.61709	7.42339	0.604992
740	CHAF1A	-1.14497	30.0382	13.5832
741	CHAMP1	-1.64684	12.2706	3.91848
742	CHCHD10	1.08353	21.4272	45.4087
743	CHCHD5	1.03736	19.6376	40.3056
744	CHCHD7	1.0617	9.37249	19.564
745	CHDH	11.3487	0.0001	0.260795
746	CHEK2P2	12.2394	0.0001	0.483518
747	CHI3L2	14.5779	0.0001	2.44552
748	CHKB-CPT1B	14.0913	0.0001	1.74541
749	CHM	-1.51534	13.7009	4.79278
750	CHMP6	-1.50278	3.89096	1.37301
751	CHPF2	-1.05039	6.28097	3.03269
752	CHRD	-1.26802	0.68984	0.286442
753	CHRDL2	13.5111	0.0001	1.16744
754	CHRFAM7A	1.45012	0.100508	0.274618
755	CHRNA10	12.3808	0.0001	0.533331
756	CHRNA3	-11.7631	0.347568	0.0001
757	CHRNA7	-3.0243	1.27912	0.157219
758	CHRNB1	1.29688	3.39088	8.33127
759	CHST12	1.87876	0.540294	1.98698
760	CHST14	1.30462	1.19193	2.94429
761	CHST5	10.2723	0.0001	0.123676
762	CHST7	1.93204	0.718862	2.74313
763	CHSY1	-1.05566	15.2228	7.32335
764	CHTF8	-1.30925	19.9953	8.06871
765	CHURC1-FNTB	-3.58282	7.04162	0.587674
766	CIB1	1.03535	48.4174	99.2369
767	CIB2	-12.544	0.597193	0.0001
768	CIDEC	-12.8482	0.7374	0.0001
769	CITED1	15.3865	0.0001	4.28347
770	CKMT1A	-1.05699	3.78653	1.81994
771	CKMT1B	-1.62981	4.2788	1.38261
772	CKS1B	1.37681	12.3298	32.0196
773	CKS2	1.33591	240.483	607.064
774	CLCA2	1.47716	0.470052	1.30863
775	CLCF1	-1.35591	8.78741	3.43315
776	CLCN4	-12.8386	0.732493	0.0001
777	CLCN5	2.08896	2.56063	10.894
778	CLCNKA	-11.1022	0.219838	0.0001
779	CLDN1	-2.91437	31.4366	4.16986
780	CLDN11	-12.6661	0.649942	0.0001
781	CLDN20	14.0201	0.0001	1.6614
782	CLDN23	13.479	0.0001	1.1418
783	CLDND2	-13.407	1.08622	0.0001
784	CLEC12B	-11.7433	0.342839	0.0001
785	CLEC17A	-12.0444	0.422412	0.0001
786	CLEC18A	-10.952	0.198094	0.0001
787	CLEC4A	-12.9105	0.769913	0.0001
788	CLIC2	1.72393	0.362069	1.19604
789	CLIC3	-2.31375	5.90522	1.18776
790	CLIC5	3.10344	0.190113	1.63396
791	CLIC6	-13.0697	0.859741	0.0001
792	CLIP3	-11.3923	0.268801	0.0001
793	CLIP4	-1.81099	3.15094	0.898
794	CLK4	1.36773	7.44751	19.2194
795	CLN8	1.32096	1.34862	3.36929
796	CLOCK	-1.13431	5.32419	2.42545
797	CLUHP3	-3.71547	5.31675	0.404743
798	CNBD2	-12.1732	0.461855	0.0001
799	CNBP	1.10406	99.0572	212.932
800	CNFN	15.4795	0.0001	4.56874
801	CNGB1	-11.3377	0.25882	0.0001
802	CNIH3	-1.60555	1.33186	0.437662
803	CNKSR3	2.17402	0.600565	2.71023
804	CNOT2	-1.01268	30.5123	15.1226
805	CNPY2	-1.73021	87.4336	26.3532
806	CNST	-1.029	5.59764	2.74312
807	CNTD1	-11.6637	0.324425	0.0001
808	CNTNAP3	-10.8315	0.182222	0.0001
809	COASY	-1.17866	53.1742	23.4904
810	COG2	-2.0219	9.24084	2.2754
811	COL11A2	1.30251	0.562126	1.38653
812	COL15A1	10.5404	0.0001	0.148933
813	COL18A1	1.70278	0.182131	0.592885
814	COL26A1	-11.7007	0.33286	0.0001
815	COL28A1	-11.0373	0.210171	0.0001
816	COL4A3	1.01273	0.0955268	0.192747
817	COL4A4	-1.04912	0.359259	0.173616
818	COL5A2	1.00003	0.116323	0.232651
819	COL6A1	1.00657	35.8501	72.0275
820	COL6A3	-9.81318	0.0899624	0.0001
821	COL6A4P1	-12.8667	0.746889	0.0001
822	COL6A4P2	10.1509	0.0001	0.113692
823	COL8A1	-12.3682	0.528687	0.0001
824	COL9A3	-1.40102	6.24158	2.36344
825	COLQ	11.4894	0.0001	0.287506
826	COMMD3-BMI1	1.61784	1.41842	4.35336
827	COMMD7	1.03816	4.30131	8.83318
828	COMMD8	2.20156	1.68536	7.75224
829	COPZ2	-15.292	4.01197	0.0001
830	COQ10A	1.38923	8.60781	22.5472
831	CORO2B	11.2477	0.0001	0.243155
832	CORO7	-12.3618	2.19017	0.000416105
833	CORO7-PAM16	14.4775	0.0001	2.28113
834	COX10-AS1	-1.28129	11.6269	4.78364
835	COX6A1	1.04427	56.0166	115.524
836	COX7C	1.33244	72.3782	182.269
837	COX8A	1.78828	92.0729	318.022
838	COX8C	14.7951	0.0001	2.84294
839	CP	-11.3547	0.261886	0.0001
840	CPA4	-1.01777	5.58921	2.7604
841	CPAMD8	12.0825	0.0001	0.433714
842	CPEB1	-14.6555	2.58066	0.0001
843	CPEB4	-1.2622	6.72367	2.80315
844	CPED1	1.2714	0.34832	0.84083
845	CPLX1	-1.93041	1.89529	0.497237
846	CPM	-1.3025	157.603	63.8958
847	CPQ	-12.0707	0.430179	0.0001
848	CPS1-IT1	12.9632	0.0001	0.798546
849	CPT1B	-1.08347	5.55334	2.62058
850	CPT2	-1.29633	9.48294	3.86108
851	CR1L	-12.499	0.578867	0.0001
852	CRAMP1L	-1.4114	4.35214	1.63617
853	CREB3L3	1.35276	8.86711	22.6466
854	CREBL2	-1.24772	36.0124	15.1653
855	CREBRF	2.24021	1.65092	7.80003
856	CREM	1.33881	3.5994	9.10444
857	CRISPLD2	2.5383	0.197497	1.14727
858	CRLF1	-2.79812	3.51635	0.50556
859	CROCCP2	1.79178	0.587105	2.0328
860	CROCCP3	12.2417	0.0001	0.484293
861	CRSP8P	2.23317	1.31568	6.18586
862	CRTC1	-1.71113	3.62949	1.10852
863	CRY1	-2.17126	21.0799	4.68009
864	CRYGS	1.06582	1.1118	2.32739
865	CSF1R	-1.6453	0.641919	0.205209
866	CSF3	-1.31807	5.03234	2.01833
867	CSMD3	9.78367	0.0001	0.0881408
868	CSNK1G1	-1.01906	9.10414	4.49233
869	CSRP2BP	2.35893	0.263364	1.35103
870	CST7	-13.0635	0.85605	0.0001
871	CSTF2T	-1.03142	17.2781	8.45294
872	CSTF3-AS1	13.5802	0.0001	1.22471
873	CT49	1.99251	1.66177	6.61265
874	CTAGE15P	-1.25077	0.47016	0.197573
875	CTAGE4	-1.47398	1.24334	0.447588
876	CTAGE6P	-1.25358	0.46607	0.195473
877	CTAGE7P	-13.0932	0.873878	0.0001
878	CTAGE9	-1.40995	1.58625	0.596944
879	CTBP2	-1.29236	15.8637	6.47686
880	CTDP1	-1.31538	4.78972	1.92461
881	CTDSP1	-1.97161	11.8284	3.01587
882	CTH	-1.49428	9.34277	3.31629
883	CTNS	-1.28269	6.2246	2.55849
884	CTR9	-1.12024	22.0642	10.1499
885	CTRL	-14.0001	1.63855	0.0001
886	CTSL3P	12.8377	0.0001	0.732039
887	CTU1	-13.8442	1.47067	0.0001
888	CTXN1	13.2993	0.0001	1.00808
889	CUL5	-1.70458	3.68903	1.13183
890	CXADRP2	1.06577	0.241808	0.506172
891	CXADRP3	2.11017	0.305326	1.31822
892	CXCL10	13.2795	0.0001	0.994353
893	CXCL3	1.16568	14.9792	33.6041
894	CXCR4	1.01859	75.2602	152.472
895	CXorf21	11.3279	0.0001	0.257068
896	CXorf23	1.1592	0.404457	0.903288
897	CXorf31	-14.1735	1.84771	0.0001
898	CXorf40A	-2.12708	9.46225	2.16611
899	CYB561D1	-1.49119	2.93908	1.04549
900	CYB5A	1.14627	23.2346	51.4275
901	CYB5D1	-1.13175	12.8669	5.87198
902	CYB5D2	1.01985	3.66826	7.43818
903	CYB5R2	12.6063	0.0001	0.623538
904	CYC1	1.27864	40.6232	98.5563
905	CYGB	-12.2611	0.490872	0.0001
906	CYHR1	2.37007	1.43656	7.42653
907	CYP1A1	7.19115	0.364783	53.3074
908	CYP1B1	2.62339	4.74435	29.2346
909	CYP27B1	12.063	0.0001	0.427897
910	CYP27C1	-11.1136	0.221585	0.0001
911	CYP2C8	12.2242	0.0001	0.47846
912	CYP2D7P1	12.442	0.0001	0.556446
913	CYP2E1	-12.2931	0.501887	0.0001
914	CYP2S1	11.819	0.0001	0.361316
915	CYP3A4	10.8411	0.0001	0.183444
916	CYP3A5	11.4238	0.0001	0.274735
917	CYP4B1	1.95246	0.474829	1.83775
918	CYP4F11	-1.37389	1.51669	0.585216
919	CYP4F2	-3.61308	1.57198	0.12847
920	CYP4F24P	-1.03428	0.834718	0.40756
921	CYP4F3	-1.21765	1.42556	0.612966
922	CYP8B1	-11.4146	0.272977	0.0001
923	CYR61	-1.0547	15.6304	7.52444
924	CYS1	-12.1758	0.462694	0.0001
925	CYTH1	-1.2849	13.9517	5.72577
926	D2HGDH	1.12357	1.40845	3.06881
927	DACT2	-3.91699	22.9475	1.51916
928	DAGLA	-13.4508	1.11971	0.0001
929	DAND5	2.75061	0.594875	4.00352
930	DAPK1	2.28109	0.1498	0.728096
931	DBF4	1.15118	1.98308	4.40432
932	DBIL5P	-11.4973	0.289093	0.0001
933	DBR1	-2.18614	14.9529	3.28573
934	DCAF4L1	12.7529	0.0001	0.690249
935	DCAF8L2	11.8029	0.0001	0.35729
936	DCBLD1	-1.64672	66.6346	21.2808
937	DCLK1	-11.4295	0.275827	0.0001
938	DCLRE1C	-1.07113	4.99268	2.37625
939	DCP1A	-1.14329	6.21638	2.81432
940	DCPS	1.94376	3.12954	12.0396
941	DDN	-1.81642	0.811215	0.230324
942	DDTL	1.06514	7.46139	15.612
943	DDX11L1	-1.62144	0.435443	0.141524
944	DDX11L5	-12.4295	0.551654	0.0001
945	DDX18	-1.21825	38.3841	16.4976
946	DDX20	-1.18052	4.33716	1.91352
947	DDX28	-1.2441	0.914409	0.386037
948	DDX42	-1.27979	29.8977	12.3135
949	DEDD2	3.13449	0.724261	6.36018
950	DENND1B	-2.3672	3.07936	0.596845
951	DENND1C	-1.09254	0.654115	0.306738
952	DENND2C	-13.091	0.872547	0.0001
953	DENND3	1.64137	0.490966	1.53163
954	DENND4A	-1.5514	11.3063	3.85747
955	DENND5B-AS1	-1.0175	2.03376	1.00462
956	DERL3	-1.84384	2.99687	0.834868
957	DES	-2.1413	1.36358	0.309091
958	DGCR11	13.8028	0.0001	1.4291
959	DGCR14	-1.17756	2.99798	1.3254
960	DGCR6	1.42233	2.81272	7.5386
961	DGCR8	-1.83962	6.5645	1.83409
962	DGKD	-1.0842	9.28286	4.37829
963	DHDH	13.0704	0.0001	0.860159
964	DHFRL1	-1.41539	0.818838	0.30699
965	DHRS3	14.0687	0.0001	1.71834
966	DHRS7B	-1.03311	7.35765	3.59535
967	DHRS9	-1.52464	2.86436	0.995553
968	DHRSX	-1.21793	13.506	5.80621
969	DHX37	-1.16948	10.6308	4.72626
970	DIO2	-1.13046	5.06566	2.31384
971	DIP2A-IT1	15.6934	0.0001	5.29899
972	DIXDC1	-1.8338	1.52682	0.428312
973	DKFZP434A062	11.9848	0.0001	0.405313
974	DKFZP586I1420	-1.83686	1.845	0.516473
975	DKFZP686I15217	1.32152	3.72446	9.30853
976	DKFZp434J0226	-13.3541	1.04709	0.0001
977	DKK1	-1.16589	6.17249	2.75102
978	DKKL1	-12.7168	0.673197	0.0001
979	DLEU2	1.49334	1.21199	3.41224
980	DLEU2L	1.80763	0.891065	3.11933
981	DLG1	-1.12485	41.1322	18.8612
982	DLG1-AS1	-12.4248	0.549845	0.0001
983	DLG2	10.1925	0.0001	0.117017
984	DLG5-AS1	-11.9045	0.383362	0.0001
985	DLGAP3	11.3114	0.0001	0.254134
986	DLGAP5	1.25946	24.3889	58.3884
987	DLL1	11.4819	0.0001	0.286011
988	DLX1	-2.35283	2.35766	0.46154
989	DLX2	-13.3757	1.06291	0.0001
990	DLX4	-14.388	2.14403	0.0001
991	DLX6	12.819	0.0001	0.722624
992	DMD	-1.5683	57.2722	19.3125
993	DMRTA2	-14.4862	2.29498	0.0001
994	DMTF1	-1.47202	8.3097	2.99545
995	DNAH1	-2.03169	0.446518	0.109204
996	DNAH10	-9.23214	0.0601383	0.0001
997	DNAH3	9.37803	0.0001	0.0665377
998	DNAI1	-11.3949	0.269277	0.0001
999	DNAJB1	1.19808	14.9105	34.2097
1000	DNAJB12	-1.02064	17.163	8.45963
1001	DNAJB3	12.942	0.0001	0.786901
1002	DNAJB4	1.2539	5.75595	13.7271
1003	DNAJB7	-11.9897	0.406681	0.0001
1004	DNAJB9	2.57881	1.58815	9.48833
1005	DNAJC22	-13.3249	1.02608	0.0001
1006	DNAJC27	-2.56353	1.29549	0.219146
1007	DNAJC28	12.3829	0.0001	0.534089
1008	DNAJC9-AS1	13.791	0.0001	1.41748
1009	DNAL4	-2.03381	4.80656	1.17381
1010	DNASE1	-1.62234	0.844339	0.274248
1011	DNASE1L2	12.5856	0.0001	0.614667
1012	DNASE1L3	12.9048	0.0001	0.766885
1013	DND1	15.1151	0.0001	3.54895
1014	DNHD1	-1.06479	3.60665	1.72413
1015	DNLZ	1.12423	9.41493	20.5231
1016	DNM1	-1.69577	1.46663	0.452733
1017	DNM1P41	-9.20154	0.0588761	0.0001
1018	DNM3	2.08038	0.132165	0.558949
1019	DNMT3B	-1.35158	2.59418	1.01656
1020	DNMT3L	-14.5591	2.414	0.0001
1021	DOCK2	11.8491	0.0001	0.368919
1022	DOCK3	-1.56426	0.310921	0.105138
1023	DOCK5	-1.41044	16.8795	6.35003
1024	DOHH	-1.02208	3.58321	1.76439
1025	DOK1	1.8864	0.472378	1.74643
1026	DOK3	1.34876	0.532355	1.35587
1027	DOK4	1.85304	0.679487	2.45472
1028	DOLK	13.4079	0.0001	1.08686
1029	DOLPP1	1.0917	6.12141	13.0463
1030	DPEP2	12.3643	0.0001	0.527272
1031	DPEP3	-12.5528	0.600867	0.0001
1032	DPF1	-2.17216	1.63273	0.362268
1033	DPH5	1.2616	5.7639	13.8196
1034	DPM3	1.9285	11.5567	43.9915
1035	DPRXP4	13.8002	0.0001	1.42653
1036	DPY19L1P1	1.7523	1.87602	6.32021
1037	DPY19L2P1	-12.1761	0.462772	0.0001
1038	DPY19L3	-1.6144	2.76864	0.904242
1039	DPY30	1.53941	18.3458	53.3268
1040	DPYSL3	10.7955	0.0001	0.177728
1041	DQX1	-11.6884	0.330023	0.0001
1042	DR1	1.06354	21.2121	44.3343
1043	DRP2	2.01782	0.128071	0.51865
1044	DSCC1	-1.00332	6.65121	3.31795
1045	DSEL	-1.65567	11.1239	3.53063
1046	DTNBP1	-1.08274	29.8503	14.0933
1047	DTX2P1-UPK3BP1-PMS2P11	-1.02138	7.83044	3.85763
1048	DTX3	-1.22393	9.83652	4.21117
1049	DTX4	-1.93347	6.1182	1.60174
1050	DTYMK	1.24367	6.49233	15.3738
1051	DUOX2	-10.5541	0.150352	0.0001
1052	DUSP15	14.1754	0.0001	1.85019
1053	DUSP2	-12.8993	0.763944	0.0001
1054	DUSP28	-13.162	0.91655	0.0001
1055	DUSP5	-1.24031	34.1177	14.4414
1056	DUSP6	-1.64583	24.1454	7.71594
1057	DUSP7	-1.12556	11.9014	5.45469
1058	DUSP8	-1.30708	0.63359	0.256058
1059	DYNC1I1	11.3385	0.0001	0.258949
1060	DYRK3	2.18058	0.460514	2.08767
1061	DYX1C1	14.0826	0.0001	1.73492
1062	DYX1C1-CCPG1	-14.2272	1.91789	0.0001
1063	DZIP1	-1.47686	2.0437	0.734238
1064	E2F5	12.5493	0.0001	0.599416
1065	E2F6	1.74953	1.6891	5.67958
1066	E4F1	-1.45364	9.45419	3.45172
1067	EBF3	-11.1846	0.232761	0.0001
1068	EBF4	12.6968	0.0001	0.663943
1069	EBI3	13.0457	0.0001	0.845554
1070	EBLN2	15.0646	0.0001	3.4268
1071	ECHDC2	-14.4698	2.26912	0.0001
1072	ECHDC3	12.4829	0.0001	0.572451
1073	ECM2	-1.94963	3.12567	0.80918
1074	EDA	-13.8499	1.47653	0.0001
1075	EDA2R	-11.4664	0.282962	0.0001
1076	EDEM3	-1.36652	8.14275	3.15796
1077	EDN1	-1.63442	5.28459	1.70216
1078	EDN2	2.85507	1.29629	9.37916
1079	EEF1A2	1.11268	22.981	49.6957
1080	EEF1DP3	-15.1658	3.67579	0.0001
1081	EEF1E1	1.76335	7.08732	24.0604
1082	EEF1E1-MUTED	-3.30669	4.84393	0.489537
1083	EEF2K	-1.8017	13.2228	3.79277
1084	EFCAB11	-1.02123	138.964	68.4673
1085	EFCAB12	-11.6677	0.325327	0.0001
1086	EFCAB5	-2.1344	0.797435	0.181626
1087	EFCAB6	-12.8323	0.729324	0.0001
1088	EFCAB7	2.00322	0.75386	3.02218
1089	EFNA1	1.66633	49.2312	156.263
1090	EFNA4	1.68309	3.31601	10.6482
1091	EFNB1	-1.84339	5.04169	1.40495
1092	EFNB2	-2.08908	7.86413	1.84831
1093	EFR3A	-1.65047	7.24676	2.30835
1094	EFR3B	-11.8029	0.357284	0.0001
1095	EFTUD1P1	-1.42124	7.10719	2.65377
1096	EGFR	-1.88449	41.1796	11.1531
1097	EGFR-AS1	11.685	0.0001	0.329249
1098	EGR1	-3.41264	226.568	21.2761
1099	EGR2	-2.9339	2.64384	0.345975
1100	EGR3	-15.0846	3.4746	0.0001
1101	EHBP1L1	-2.08004	19.3657	4.58015
1102	EHD1	-1.42856	6.79559	2.52458
1103	EID2	-1.05179	6.1286	2.95624
1104	EID3	2.01542	0.568156	2.29705
1105	EIF1AD	-1.31253	7.7574	3.12323
1106	EIF1B-AS1	-2.24827	2.30025	0.484148
1107	EIF2B3	1.17801	22.1252	50.0614
1108	EIF3CL	2.5677	0.0034362	0.020372
1109	EIF4A2	1.59723	44.5542	134.804
1110	EIF4E3	-1.15318	3.90462	1.75565
1111	EIF4EBP2	-1.45118	23.3949	8.55605
1112	EIF4EBP3	-13.8353	1.46159	0.0001
1113	EIF5	-1.66153	67.305	21.2753
1114	EIF5A2	-2.31082	3.06303	0.617343
1115	ELANE	-13.8433	1.46976	0.0001
1116	ELF3	14.8876	0.0001	3.03126
1117	ELFN1	13.35	0.0001	1.0441
1118	ELK3	-1.03934	14.5492	7.07893
1119	ELL2	-1.3982	39.4947	14.9844
1120	ELL3	1.06772	0.72623	1.52226
1121	ELMOD2	-1.71971	8.62888	2.61982
1122	ELN	11.8035	0.0001	0.357454
1123	ELOVL7	12.0815	0.0001	0.433401
1124	EMC10	1.21187	12.4875	28.9257
1125	EMC8	1.22266	9.29456	21.6913
1126	EML6	-1.57314	3.03338	1.01945
1127	EMP1	-1.13631	24.9579	11.3539
1128	EMR1	11.8497	0.0001	0.369066
1129	ENC1	-1.21309	2.08489	0.899302
1130	ENDOU	2.0152	0.333817	1.34941
1131	ENDOV	-1.42144	3.57091	1.33316
1132	ENO3	15.3929	0.0001	4.30252
1133	ENO4	-11.6878	0.329903	0.0001
1134	ENOPH1	1.09787	10.4981	22.4699
1135	ENPP1	12.6959	0.0001	0.663508
1136	ENTPD2	12.232	0.0001	0.481058
1137	ENTPD3-AS1	-1.99173	6.02094	1.51389
1138	ENTPD7	-1.51002	9.27286	3.25576
1139	EP400NL	-1.01384	1.9649	0.97307
1140	EPB41L4A	-1.20512	6.52749	2.83118
1141	EPB41L4B	-1.17692	3.65498	1.61658
1142	EPCAM	-12.542	0.596353	0.0001
1143	EPGN	-1.85116	34.0092	9.42629
1144	EPHA2	-2.10087	78.4899	18.2974
1145	EPHA6	-12.253	0.488114	0.0001
1146	EPM2A	-2.9591	5.59792	0.719863
1147	EPN2-AS1	12.8606	0.0001	0.743756
1148	EPOR	-14.7823	2.81777	0.0001
1149	EPPK1	-2.00387	6.28384	1.56675
1150	EPS8L1	-12.235	0.482074	0.0001
1151	EPS8L2	-1.09738	6.51931	3.04689
1152	EQTN	-13.1021	0.879283	0.0001
1153	ERBB3	-2.34696	0.777476	0.152821
1154	ERBB4	-11.7603	0.346892	0.0001
1155	ERCC4	-1.41735	2.94648	1.10316
1156	ERCC8	2.14684	1.17851	5.21912
1157	ERMAP	-2.23027	5.68418	1.21141
1158	ERN1	-2.40918	12.871	2.42313
1159	ERRFI1	-1.77601	45.2676	13.2177
1160	ESPL1	1.03591	5.80674	11.9062
1161	ESPN	-1.35887	0.664386	0.259035
1162	ESR2	-14.4832	2.29027	0.0001
1163	ETAA1	-2.28749	17.0076	3.48369
1164	ETNK2	-12.0997	0.438904	0.0001
1165	ETS1	-1.09423	28.7327	13.458
1166	ETV4	1.38769	5.57548	14.5888
1167	ETV5	-1.46805	14.0521	5.07942
1168	EVA1C	-1.88724	27.7481	7.50096
1169	EVI2A	-11.942	0.39347	0.0001
1170	EVI2B	-13.7395	1.36772	0.0001
1171	EVI5	-1.54663	6.96816	2.38527
1172	EVI5L	-1.44536	9.30825	3.41799
1173	EVPLL	-11.9206	0.387657	0.0001
1174	EXO5	-2.50607	2.3639	0.416129
1175	EXOC6	-1.0228	8.57908	4.22227
1176	EXOSC5	1.08873	13.9542	29.6788
1177	EXTL2	1.08553	2.74291	5.82087
1178	EYS	10.1965	0.0001	0.117344
1179	F10	12.0939	0.0001	0.437156
1180	F12	2.30746	0.561545	2.7797
1181	F13A1	-11.0739	0.21557	0.0001
1182	F2	11.8713	0.0001	0.374636
1183	F2R	-1.01276	0.722557	0.358098
1184	F2RL1	12.0021	0.0001	0.410185
1185	F3	1.03207	6.03051	12.3321
1186	FAAH	-2.45901	2.55454	0.464598
1187	FAAH2	-2.66074	12.5876	1.99059
1188	FABP12	-14.5897	2.4656	0.0001
1189	FABP4	-1.03479	47.8868	23.3729
1190	FADD	-14.7596	2.7738	0.0001
1191	FAIM3	14.0841	0.0001	1.73671
1192	FAM102B	1.1247	0.205458	0.448015
1193	FAM106A	-13.1881	0.933279	0.0001
1194	FAM108A1	-4.19495	3.49312	0.190725
1195	FAM108C1	-1.01132	61.5637	30.5412
1196	FAM109A	-1.58998	5.00639	1.663
1197	FAM110A	1.44077	0.919594	2.49638
1198	FAM110B	-12.2334	0.48154	0.0001
1199	FAM110C	-11.6465	0.320578	0.0001
1200	FAM110D	12.8247	0.0001	0.725464
1201	FAM111B	-2.64159	11.9934	1.92196
1202	FAM117A	-11.9001	0.382199	0.0001
1203	FAM120C	1.97798	1.89572	7.46804
1204	FAM131C	12.2505	0.0001	0.487267
1205	FAM132A	13.2834	0.0001	0.996996
1206	FAM133B	-13.0877	1.56304	0.000179552
1207	FAM133CP	-1.13042	1.74122	0.795361
1208	FAM133DP	14.2181	0.0001	1.90575
1209	FAM134B	-13.773	1.39989	0.0001
1210	FAM138A	12.2368	0.0001	0.482675
1211	FAM138B	11.2878	0.0001	0.25001
1212	FAM138C	11.2376	0.0001	0.241462
1213	FAM13B	-1.04598	7.4779	3.62166
1214	FAM151B	-1.88825	2.67663	0.723049
1215	FAM154B	-13.455	1.12295	0.0001
1216	FAM155A	-11.3157	0.254891	0.0001
1217	FAM156A	-1.01751	8.48395	4.19081
1218	FAM157A	1.07839	0.503117	1.06242
1219	FAM157B	13.3839	0.0001	1.06895
1220	FAM161B	-12.5994	0.6206	0.0001
1221	FAM167A	-1.81459	3.82091	1.08623
1222	FAM167B	12.9482	0.0001	0.790334
1223	FAM169A	2.34972	0.172607	0.879824
1224	FAM172BP	-12.1211	0.445472	0.0001
1225	FAM173A	-15.8328	5.83663	0.0001
1226	FAM173B	1.04217	3.57794	7.36811
1227	FAM174B	12.0267	0.0001	0.417246
1228	FAM182B	-14.2612	1.96354	0.0001
1229	FAM184B	-11.5189	0.293453	0.0001
1230	FAM185A	-2.17381	4.70585	1.04293
1231	FAM186B	-11.1249	0.223318	0.0001
1232	FAM188A	-1.87293	5.80725	1.58549
1233	FAM195B	1.87149	0.959144	3.5096
1234	FAM19A1	-1.96744	2.23547	0.571622
1235	FAM19A2	-11.3881	0.268013	0.0001
1236	FAM209A	13.8469	0.0001	1.4734
1237	FAM209B	14.8626	0.0001	2.97911
1238	FAM20C	-2.29546	34.8445	7.09792
1239	FAM211B	-13.0145	0.827497	0.0001
1240	FAM212B	-10.6644	0.162291	0.0001
1241	FAM214A	-1.54027	2.94987	1.01423
1242	FAM214B	-1.27194	4.02283	1.66586
1243	FAM221A	-13.4043	1.0842	0.0001
1244	FAM222A	-1.34856	0.788533	0.309644
1245	FAM222A-AS1	12.9402	0.0001	0.785942
1246	FAM223A	13.0546	0.0001	0.8508
1247	FAM223B	13.0632	0.0001	0.855889
1248	FAM227B	1.21407	0.464258	1.07704
1249	FAM228B	13.7847	0.0001	1.41128
1250	FAM229A	14.0552	0.0001	1.70225
1251	FAM229B	1.11579	1.51444	3.28199
1252	FAM22A	-1.07876	0.28915	0.136894
1253	FAM22D	-1.08598	0.17486	0.0823714
1254	FAM24B-CUZD1	-12.1804	0.464162	0.0001
1255	FAM25B	14.3713	0.0001	2.11932
1256	FAM25C	14.3713	0.0001	2.11932
1257	FAM25G	14.3713	0.0001	2.11932
1258	FAM27A	13.0696	0.0001	0.859663
1259	FAM27B	13.0696	0.0001	0.859705
1260	FAM27C	13.0611	0.0001	0.854626
1261	FAM41C	12.4905	0.0001	0.575459
1262	FAM43B	13.0467	0.0001	0.846146
1263	FAM46B	2.41363	0.876999	4.67278
1264	FAM47E	-12.1225	0.445889	0.0001
1265	FAM50B	-12.4487	0.559015	0.0001
1266	FAM53A	-14.1731	1.84722	0.0001
1267	FAM57A	1.71373	2.94021	9.64412
1268	FAM57B	-13.7229	1.35211	0.0001
1269	FAM65B	11.9012	0.0001	0.382482
1270	FAM71D	12.1396	0.0001	0.451227
1271	FAM71F2	12.8229	0.0001	0.72455
1272	FAM72A	1.66937	9.04115	28.7576
1273	FAM72B	1.32946	7.13465	17.93
1274	FAM72D	1.65874	7.51404	23.7248
1275	FAM76A	1.15628	1.77347	3.95274
1276	FAM76B	-1.21021	14.9748	6.47219
1277	FAM83H	-1.69132	10.3957	3.21895
1278	FAM86A	-1.23294	5.70913	2.42894
1279	FAM86B1	-1.09061	5.98003	2.808
1280	FAM86B2	-1.42761	7.59519	2.82348
1281	FAM86B3P	-3.66985	2.42671	0.19067
1282	FAM86C1	-2.47472	7.47754	1.34522
1283	FAM86DP	-2.01656	11.3115	2.7956
1284	FAM86FP	-2.37849	6.099	1.1729
1285	FAM86HP	-14.0168	1.65757	0.0001
1286	FAM86JP	-1.44182	5.40486	1.98955
1287	FAM91A1	-1.5576	6.57493	2.23361
1288	FAM98C	1.59587	1.62706	4.91823
1289	FANCL	-1.13709	33.4618	15.2143
1290	FANK1	-2.30765	3.24776	0.656012
1291	FAR1	-1.27601	17.1008	7.06154
1292	FARP1	1.24899	1.41651	3.36668
1293	FARP2	-2.19753	2.81679	0.614092
1294	FAS	1.11821	5.20104	11.2903
1295	FAS-AS1	1.21008	0.784098	1.81401
1296	FASTKD3	-1.0993	15.4385	7.20581
1297	FAT2	-9.19637	0.0586655	0.0001
1298	FAT4	-2.26555	0.315651	0.0656462
1299	FBLN2	-11.1301	0.224133	0.0001
1300	FBN2	-2.04107	84.6865	20.5774
1301	FBP2	-13.8603	1.4872	0.0001
1302	FBRSL1	-1.07602	9.965	4.72674
1303	FBXL13	-11.8401	0.36662	0.0001
1304	FBXL14	14.1037	0.0001	1.76047
1305	FBXL15	1.39479	0.468989	1.23321
1306	FBXL16	1.04944	2.86742	5.93479
1307	FBXL18	-1.27236	5.68985	2.35549
1308	FBXL19-AS1	-1.96189	4.98813	1.28041
1309	FBXL2	-1.37507	1.02003	0.393256
1310	FBXL8	-11.2551	0.244404	0.0001
1311	FBXO10	-1.35728	0.937114	0.365773
1312	FBXO16	2.17598	0.5544	2.5053
1313	FBXO2	-13.9948	1.63251	0.0001
1314	FBXO22-AS1	1.51366	12.554	35.8459
1315	FBXO24	14.1492	0.0001	1.81688
1316	FBXO28	-1.64884	16.3888	5.22633
1317	FBXO30	-1.06856	4.97641	2.37273
1318	FBXO31	-1.3906	4.63446	1.76761
1319	FBXO32	2.82554	0.150009	1.06338
1320	FBXO36	-1.23301	1.87638	0.798264
1321	FBXO4	1.56568	10.6591	31.5527
1322	FBXO47	-12.1972	0.469602	0.0001
1323	FBXO5	1.16535	4.99791	11.2097
1324	FBXO9	-1.83939	20.4672	5.71935
1325	FBXW10	-1.09454	2.14013	1.00219
1326	FBXW4P1	14.6638	0.0001	2.59562
1327	FBXW7	-1.41636	10.9747	4.11174
1328	FBXW9	1.67638	2.47409	7.90783
1329	FCER1G	-14.1966	1.8776	0.0001
1330	FCGRT	-12.5759	0.610538	0.0001
1331	FEM1A	-1.23694	10.8017	4.58285
1332	FEM1C	1.1701	5.81534	13.0861
1333	FGD3	-11.2484	0.243281	0.0001
1334	FGF18	12.157	0.0001	0.456691
1335	FGF2	-1.2059	18.89	8.18879
1336	FGF7	-11.4712	0.283916	0.0001
1337	FGFBP3	12.0667	0.0001	0.428994
1338	FGFR3	1.03607	1.80238	3.69602
1339	FGG	12.4373	0.0001	0.554621
1340	FHDC1	-2.0127	0.528712	0.13102
1341	FIBIN	-1.638	1.06228	0.341313
1342	FICD	-14.7548	2.7646	0.0001
1343	FILIP1	-10.274	0.123815	0.0001
1344	FJX1	-2.10083	2.02425	0.471903
1345	FKBP11	-1.19893	25.4399	11.0816
1346	FKBP1A-SDCBP2	-12.5461	0.598063	0.0001
1347	FKBP1AP1	12.947	0.0001	0.789638
1348	FKBP1B	13.1258	0.0001	0.893867
1349	FKBP7	1.62349	1.32237	4.07447
1350	FKTN	-1.20429	10.1489	4.40444
1351	FLCN	-1.62319	6.12352	1.9878
1352	FLJ10038	-1.24376	4.01831	1.69681
1353	FLJ12825	-11.0976	0.219141	0.0001
1354	FLJ13224	-12.8684	0.747806	0.0001
1355	FLJ20021	13.2365	0.0001	0.965154
1356	FLJ23867	12.9107	0.0001	0.770021
1357	FLJ30403	12.5597	0.0001	0.603748
1358	FLJ31485	-1.13983	7.2195	3.2763
1359	FLJ35390	-14.5869	2.46092	0.0001
1360	FLJ37035	-11.9272	0.389449	0.0001
1361	FLJ37201	-11.513	0.292249	0.0001
1362	FLJ38109	1.31805	0.36311	0.905337
1363	FLJ39051	1.03236	1.39671	2.85678
1364	FLJ39639	-13.3968	1.07854	0.0001
1365	FLJ42289	-11.5954	0.309421	0.0001
1366	FLJ45513	12.1927	0.0001	0.468123
1367	FLRT1	-12.6339	0.635587	0.0001
1368	FLRT3	-11.5882	0.307887	0.0001
1369	FMN1	1.07572	0.0630438	0.132882
1370	FMO4	12.1939	0.0001	0.468533
1371	FMOD	-2.56295	1.77876	0.301019
1372	FN3K	15.3848	0.0001	4.27853
1373	FNDC3A	-1.36883	75.7697	29.3385
1374	FNDC5	-11.9712	0.401515	0.0001
1375	FNDC8	12.4904	0.0001	0.575406
1376	FNIP2	-1.27193	1.51695	0.628179
1377	FNTB	15.6346	0.0001	5.08708
1378	FONG	-1.65989	3.46293	1.09589
1379	FOPNL	-1.46123	46.0892	16.7388
1380	FOSB	-1.61268	4.70672	1.53905
1381	FOSL1	-3.39206	45.3809	4.32275
1382	FOXD2	11.1162	0.0001	0.221981
1383	FOXD2-AS1	2.26344	0.954678	4.58373
1384	FOXE1	-1.33599	1.60784	0.6369
1385	FOXF1	-2.7296	6.03947	0.910558
1386	FOXH1	13.2093	0.0001	0.947096
1387	FOXL1	-3.38137	7.32499	0.702931
1388	FOXM1	1.00002	43.3062	86.6138
1389	FOXN1	-1.10789	0.712943	0.330785
1390	FOXN3-AS1	14.1704	0.0001	1.84382
1391	FOXP1	-1.00331	26.289	13.1144
1392	FOXQ1	-1.20856	8.34886	3.61256
1393	FPGT-TNNI3K	13.4929	0.0001	1.15287
1394	FRAT2	-2.87247	3.59613	0.491062
1395	FRK	-1.01788	0.66586	0.328829
1396	FRMD6-AS1	-13.3814	1.06706	0.0001
1397	FRMD8P1	-13.4336	1.10644	0.0001
1398	FRS2	-1.80038	7.0409	2.02144
1399	FRZB	12.1343	0.0001	0.449571
1400	FSCN2	12.208	0.0001	0.473129
1401	FSCN3	12.3875	0.0001	0.535811
1402	FSIP1	-11.4168	0.273402	0.0001
1403	FST	-1.28682	5.57376	2.28442
1404	FTSJD1	-3.55851	4.08133	0.346405
1405	FTSJD2	1.20593	4.83022	11.1426
1406	FUBP3	-1.10853	50.6306	23.4807
1407	FUCA1	1.44639	1.96901	5.36606
1408	FURIN	-1.15588	26.2721	11.7907
1409	FUT1	-1.08797	2.74406	1.29087
1410	FUT2	1.90227	0.338056	1.26366
1411	FUT4	-11.2534	0.244122	0.0001
1412	FUZ	-15.0138	3.30823	0.0001
1413	FXYD3	-1.0057	3.00468	1.49642
1414	FYN	-2.02668	1.25131	0.307096
1415	FZD10	-1.61249	5.80163	1.89733
1416	FZD2	1.73316	1.20087	3.99236
1417	FZD4	-2.41048	6.7637	1.27221
1418	FZD6	-1.26332	5.08697	2.11915
1419	FZD7	-1.21441	1.41583	0.610149
1420	G6PC	11.4607	0.0001	0.281854
1421	GAB3	-1.93332	0.683124	0.17886
1422	GABARAPL3	1.61	2.09829	6.40508
1423	GABPB1-AS1	-1.32301	11.1543	4.45838
1424	GABPB2	-1.05515	4.29659	2.06772
1425	GABRE	-1.49285	17.0099	6.0438
1426	GABRQ	-13.7809	1.40753	0.0001
1427	GAD1	1.63499	2.35726	7.32132
1428	GADD45B	2.08927	13.5777	57.7777
1429	GALNT12	12.9228	0.0001	0.776524
1430	GALNT15	-12.4126	0.545201	0.0001
1431	GALNT16	11.3849	0.0001	0.26742
1432	GALNT4	12.9862	0.0001	0.811388
1433	GALNT8	-11.9085	0.384436	0.0001
1434	GALNT9	-12.374	0.530812	0.0001
1435	GALNTL6	11.6118	0.0001	0.312971
1436	GAMT	1.19356	13.2839	30.3824
1437	GAREM	1.15597	4.30919	9.60234
1438	GAREML	-11.6485	0.321034	0.0001
1439	GAS1	-1.95731	16.5079	4.25091
1440	GAS2L3	1.21992	4.22653	9.84505
1441	GAS5-AS1	-16.0451	6.76184	0.0001
1442	GAS7	-10.1575	0.114211	0.0001
1443	GAS8	-1.79829	5.21494	1.49937
1444	GATA4	-2.22631	1.4132	0.302007
1445	GATA6	1.65062	0.435293	1.36668
1446	GATM-AS1	13.0517	0.0001	0.849063
1447	GATS	-1.48981	2.51065	0.893941
1448	GATSL1	-12.2703	0.493996	0.0001
1449	GBP2	1.06197	1.00588	2.10005
1450	GBP3	-1.47069	10.3149	3.72171
1451	GCC1	-1.04186	1.10483	0.536617
1452	GCDH	1.01234	9.73709	19.6414
1453	GCNT1	2.05422	0.220769	0.916894
1454	GCNT2	-1.16087	6.38644	2.85628
1455	GCNT3	13.5515	0.0001	1.20066
1456	GCNT4	-12.7822	0.704429	0.0001
1457	GCNT7	-11.9526	0.39636	0.0001
1458	GDA	1.02271	22.5887	45.8942
1459	GDPD5	-1.17383	2.02629	0.898137
1460	GDPGP1	12.7773	0.0001	0.702
1461	GEMIN4	-1.99894	6.29909	1.57593
1462	GEMIN8	2.19628	0.297855	1.36506
1463	GEMIN8P4	13.4458	0.0001	1.11581
1464	GEN1	-1.40827	5.39194	2.03149
1465	GFAP	13.8529	0.0001	1.4796
1466	GGACT	14.7122	0.0001	2.68416
1467	GGT3P	-10.7055	0.166987	0.0001
1468	GGTLC2	-11.8537	0.370099	0.0001
1469	GHRL	-14.0995	1.75544	0.0001
1470	GHRLOS	-13.2263	0.958336	0.0001
1471	GIGYF1	-1.13369	12.2968	5.60426
1472	GIP	13.5658	0.0001	1.21262
1473	GIPC2	12.1308	0.0001	0.448482
1474	GIPC3	-10.1542	0.113949	0.0001
1475	GIPR	12.344	0.0001	0.519885
1476	GJA3	-11.2028	0.235717	0.0001
1477	GJA9-MYCBP	15.3987	0.0001	4.31999
1478	GJC2	-12.5028	0.580386	0.0001
1479	GJD3	-2.28867	1.26055	0.25799
1480	GK3P	-1.906	0.914693	0.244068
1481	GKAP1	1.38435	3.01126	7.86102
1482	GKN1	14.2411	0.0001	1.93637
1483	GKN2	-13.6346	1.27183	0.0001
1484	GLCCI1	-2.29837	10.9495	2.22595
1485	GLI1	-13.362	1.05283	0.0001
1486	GLIPR1	-1.82156	4.50153	1.27355
1487	GLIPR1L2	-13.0004	0.819414	0.0001
1488	GLIS3	-2.46926	0.775329	0.140012
1489	GLTPD1	-1.25066	3.05506	1.28391
1490	GLUD1P3	-2.05368	2.20643	0.531459
1491	GLYCTK	1.95462	0.816898	3.1664
1492	GMCL1P1	-3.18623	4.00179	0.439647
1493	GMEB2	-1.12052	7.64325	3.51534
1494	GMFG	-14.8374	2.92746	0.0001
1495	GMPPA	-1.23631	43.8479	18.6115
1496	GNA13	1.09673	11.4652	24.5205
1497	GNA15	-1.1563	0.85307	0.382741
1498	GNAS-AS1	-14.7322	2.72172	0.0001
1499	GNAT2	12.3709	0.0001	0.52967
1500	GNAT3	12.965	0.0001	0.799545
1501	GNAZ	11.4033	0.0001	0.270845
1502	GNG10	1.52669	12.6169	36.3522
1503	GNG13	-13.4222	1.09767	0.0001
1504	GNMT	12.8978	0.0001	0.763183
1505	GNN	-11.027	0.208669	0.0001
1506	GNRHR2	2.4851	0.993908	5.56463
1507	GOLGA2P2Y	-10.3044	0.126452	0.0001
1508	GOLGA2P3Y	-10.3044	0.126452	0.0001
1509	GOLGA6A	-8.82716	0.0454192	0.0001
1510	GOLGA6B	-8.81737	0.0451121	0.0001
1511	GOLGA6C	-8.32419	0.0320502	0.0001
1512	GOLGA6D	-8.72004	0.042169	0.0001
1513	GOLGA7B	10.6341	0.0001	0.158922
1514	GOLGA8DP	7.95588	0.0001	0.024829
1515	GOLGA8F	1.64781	0.0001	0.000313357
1516	GOLGA8G	8.95115	0.0001	0.0494953
1517	GOLGA8I	10.7432	0.0001	0.171406
1518	GOLGA8S	1.01294	0.332644	0.671283
1519	GOLGB1	-1.33335	12.3396	4.8969
1520	GOLIM4	-1.18734	22.1561	9.72902
1521	GOPC	-1.53622	26.0411	8.97868
1522	GOSR1	-1.1876	19.0385	8.3585
1523	GOT2	1.16492	24.346	54.5887
1524	GP6	-12.1919	0.467876	0.0001
1525	GPAM	-1.11045	4.65189	2.15452
1526	GPANK1	-2.98519	9.98676	1.26123
1527	GPATCH2	-1.17136	7.68799	3.41349
1528	GPD1	-11.5918	0.308655	0.0001
1529	GPNMB	11.8283	0.0001	0.363643
1530	GPR113	11.0953	0.0001	0.218789
1531	GPR115	1.07996	0.302191	0.638826
1532	GPR124	-1.46771	1.38422	0.500471
1533	GPR126	-3.98546	2.60894	0.16471
1534	GPR137C	1.42633	0.731658	1.96642
1535	GPR146	-13.8294	1.4557	0.0001
1536	GPR153	-2.66111	1.75123	0.276866
1537	GPR155	12.7678	0.0001	0.697426
1538	GPR156	-3.56531	2.53697	0.214314
1539	GPR157	-14.6825	2.62951	0.0001
1540	GPR161	3.07408	0.118544	0.998322
1541	GPR162	-12.1693	0.460589	0.0001
1542	GPR173	1.28279	0.510387	1.24182
1543	GPR182	12.8765	0.0001	0.751993
1544	GPR19	-13.536	1.1878	0.0001
1545	GPR3	14.5886	0.0001	2.46383
1546	GPR35	-12.1478	0.453792	0.0001
1547	GPR39	-2.71409	6.20819	0.946114
1548	GPR75-ASB3	-1.27296	8.53953	3.53374
1549	GPR89B	-1.13358	7.64264	3.48339
1550	GPR98	-1.87418	0.205918	0.0561708
1551	GPRASP1	11.5295	0.0001	0.295616
1552	GPRASP2	11.1766	0.0001	0.231473
1553	GPRC5A	-1.29055	141.976	58.0392
1554	GPRC5B	-11.9067	0.383959	0.0001
1555	GPRC5C	1.70456	3.72061	12.1266
1556	GPX1	2.09707	14.1597	60.5808
1557	GRAMD1B	-1.76834	47.9865	14.0863
1558	GRAMD2	11.5356	0.0001	0.296866
1559	GRASP	12.518	0.0001	0.586524
1560	GRB10	-1.03235	11.2136	5.48246
1561	GRB7	1.8554	8.20181	29.6784
1562	GREB1L	-1.03967	2.16855	1.05487
1563	GRIK1	-1.4159	0.846234	0.317148
1564	GRIK1-AS2	2.43962	1.339	7.26408
1565	GRIK5	11.2338	0.0001	0.240837
1566	GRIN1	-12.3079	0.507057	0.0001
1567	GRIP1	10.6694	0.0001	0.162862
1568	GRK4	-14.022	1.66358	0.0001
1569	GRK5	-1.50716	7.01772	2.46885
1570	GRM1	-10.4554	0.140406	0.0001
1571	GRPEL1	-1.4153	21.1005	7.91124
1572	GRTP1	2.42598	0.748332	4.0215
1573	GSDMC	-1.54984	7.75696	2.64938
1574	GSDMD	1.60804	0.518058	1.57924
1575	GSG1	-11.8352	0.365374	0.0001
1576	GSK3B	-1.23462	68.8159	29.2436
1577	GSTM1	11.7707	0.0001	0.349399
1578	GSTM2	-12.758	0.692713	0.0001
1579	GSTT1	-1.47331	11.8834	4.27988
1580	GSTT2B	-1.71029	1.20298	0.367629
1581	GTDC2	-12.9895	0.813263	0.0001
1582	GTF2E2	1.08901	12.4123	26.4044
1583	GTF2IRD2	-3.35018	1.20806	0.118463
1584	GTF2IRD2P1	-10.3773	0.13301	0.0001
1585	GTPBP10	-1.03286	3.24003	1.58353
1586	GTPBP2	-1.08655	31.1871	14.6856
1587	GUCA1B	12.9418	0.0001	0.78682
1588	GUCY2EP	12.6888	0.0001	0.660271
1589	GUSBP1	-2.35816	18.3374	3.57651
1590	GUSBP10	12.3302	0.0001	0.514943
1591	H1F0	1.00201	135.096	270.568
1592	H1FX	1.40937	21.8333	57.994
1593	H3F3A	13.2039	0.00624793	58.955
1594	H3F3C	1.23323	26.7694	62.9329
1595	HABP4	3.30902	0.33628	3.33285
1596	HAP1	1.89601	0.215614	0.802479
1597	HAPLN3	12.5309	0.0001	0.591819
1598	HARBI1	13.8558	0.0001	1.48254
1599	HAS2	-2.08223	7.84172	1.85181
1600	HAS3	13.9429	0.0001	1.57481
1601	HAUS6	-1.16056	14.2683	6.38277
1602	HAUS8	-1.15646	16.3895	7.35254
1603	HAVCR1	-14.3981	2.15911	0.0001
1604	HAVCR2	-11.8864	0.378575	0.0001
1605	HBA1	15.4094	0.0001	4.35217
1606	HBA2	15.3111	0.0001	4.06542
1607	HCAR3	-1.78309	3.66206	1.06405
1608	HCG17	-13.9339	1.56499	0.0001
1609	HCG25	-13.5968	1.23894	0.0001
1610	HCG27	-12.3993	0.540199	0.0001
1611	HCP5	11.9193	0.0001	0.387325
1612	HCST	-14.564	2.42217	0.0001
1613	HDHD3	-2.35515	3.07081	0.600179
1614	HEATR4	11.2693	0.0001	0.246833
1615	HEATR8-TTC4	-10.7511	0.172348	0.0001
1616	HELZ2	-1.85358	6.25009	1.72943
1617	HEPHL1	-10.5903	0.154165	0.0001
1618	HERC2P10	14.2284	0.0001	1.91948
1619	HERC2P7	-1.77079	5.26825	1.54385
1620	HES2	-11.2283	0.239916	0.0001
1621	HESX1	12.9561	0.0001	0.794647
1622	HEXA-AS1	-11.8498	0.369096	0.0001
1623	HEXIM2	1.05071	1.83959	3.81079
1624	HEY1	2.46288	0.529642	2.92
1625	HEY2	11.9547	0.0001	0.396939
1626	HHAT	-1.10965	3.08621	1.43017
1627	HHEX	1.33553	2.21734	5.59586
1628	HHIPL2	-1.26019	2.75937	1.15201
1629	HIC1	11.9181	0.0001	0.386995
1630	HID1	12.3334	0.0001	0.516094
1631	HIGD1A	1.31022	17.4839	43.3564
1632	HIPK2	-1.54319	30.2227	10.3702
1633	HIRA	-1.35162	11.549	4.5255
1634	HIST1H1C	1.47179	53.7023	148.952
1635	HIST1H2AE	16.7947	0.0001	11.3686
1636	HIST1H2AG	-1.14536	4.40348	1.99071
1637	HIST1H2AM	14.3918	0.0001	2.14957
1638	HIST1H2BC	18.1769	0.0001	29.6339
1639	HIST1H2BE	-2.09202	2.60128	0.610134
1640	HIST1H2BF	2.74826	2.81618	18.9221
1641	HIST1H2BG	17.1674	0.0001	14.7201
1642	HIST1H2BI	12.08	0.0001	0.432967
1643	HIST1H2BJ	2.27062	13.0745	63.0886
1644	HIST1H2BL	15.963	0.0001	6.38774
1645	HIST1H2BN	16.4955	0.0001	9.23948
1646	HIST1H4D	15.0441	0.0001	3.37844
1647	HIST1H4I	15.0891	0.0001	3.48555
1648	HIST1H4J	15.1578	0.0001	3.65549
1649	HIST1H4K	15.1579	0.0001	3.6558
1650	HIST2H2AA3	2.51005	6.30815	35.9337
1651	HIST2H2AA4	2.43481	6.30815	34.1077
1652	HIST2H2AC	17.2383	0.0001	15.4615
1653	HIST2H2BA	12.6601	0.0001	0.647255
1654	HIST2H2BC	1.91422	2.03974	7.688
1655	HIST2H2BE	1.48999	13.0257	36.5874
1656	HIST2H4A	1.84211	3.5039	12.5627
1657	HIST3H2BB	14.4748	0.0001	2.27696
1658	HIVEP2	-2.19628	4.76926	1.04065
1659	HIVEP3	-3.26514	3.08564	0.320951
1660	HLA-DPB1	11.2646	0.0001	0.246035
1661	HLA-DRB5	12.5759	0.0001	0.610571
1662	HLA-DRB6	11.5029	0.0001	0.290217
1663	HLA-F-AS1	-1.71524	3.68109	1.12108
1664	HLA-J	2.6801	28.3546	181.725
1665	HLCS	-1.16794	12.3334	5.48905
1666	HLTF-AS1	-13.6667	1.30041	0.0001
1667	HLX	-13.3301	1.0298	0.0001
1668	HMBOX1	-1.50314	18.724	6.60552
1669	HMGB2	1.51003	41.13	117.145
1670	HMGCS2	-11.9484	0.395196	0.0001
1671	HMHA1	-1.04707	8.95022	4.33146
1672	HMSD	1.11716	1.82099	3.95007
1673	HNF4A	-12.4967	0.577947	0.0001
1674	HNMT	1.29738	8.85467	21.7632
1675	HNRNPA1P10	4.24262	5.24793	99.3442
1676	HNRNPU-AS1	-1.81609	14.2106	4.03565
1677	HNRPLL	1.29905	7.64441	18.8104
1678	HOGA1	-12.2636	0.491726	0.0001
1679	HOMER1	-1.77574	5.85178	1.70898
1680	HOMER2	1.57652	1.63058	4.86321
1681	HOMEZ	-4.35475	5.56176	0.271832
1682	HOOK2	-1.43972	7.98869	2.94494
1683	HOXA-AS4	-1.07501	0.000210673	0.0001
1684	HOXA1	11.9187	0.0001	0.387151
1685	HOXA4	12.505	0.0001	0.58128
1686	HOXA5	12.7263	0.0001	0.677646
1687	HOXB3	-2.72632	1.9529	0.295104
1688	HOXB9	1.28302	2.40814	5.86017
1689	HOXC10	1.11872	9.36444	20.3353
1690	HOXC11	1.66189	8.26702	26.1594
1691	HOXC13	1.50555	4.477	12.7117
1692	HOXC8	-13.7312	1.35988	0.0001
1693	HOXD-AS1	-11.3703	0.264726	0.0001
1694	HOXD-AS2	-14.2386	1.93309	0.0001
1695	HOXD9	-12.9117	0.770585	0.0001
1696	HPCA	12.5608	0.0001	0.604205
1697	HPCAL4	-11.114	0.22164	0.0001
1698	HPD	12.2588	0.0001	0.490084
1699	HPX	12.3802	0.0001	0.533108
1700	HR	-1.93464	18.3483	4.79967
1701	HRAS	1.04745	6.00253	12.4065
1702	HRASLS2	13.8537	0.0001	1.48039
1703	HRH2	-11.7484	0.344041	0.0001
1704	HRH4	14.1261	0.0001	1.78801
1705	HS3ST3A1	13.5484	0.0001	1.19801
1706	HS6ST1	-1.39623	2.35518	0.894784
1707	HSD11B1L	-1.31732	1.44341	0.579211
1708	HSD17B1	-1.69739	1.34927	0.416039
1709	HSD17B14	13.7721	0.0001	1.39897
1710	HSD17B3	12.9914	0.0001	0.81433
1711	HSD17B7P2	1.46437	1.21284	3.34674
1712	HSD3BP4	-10.1447	0.113207	0.0001
1713	HSP90AB4P	3.13713	0.264187	2.32424
1714	HSPA12A	1.84671	0.499622	1.79703
1715	HSPA1A	3.44553	13.0832	142.535
1716	HSPA1B	3.24089	52.4176	495.544
1717	HSPA1L	2.06055	0.627578	2.61792
1718	HSPA2	-11.5951	0.309365	0.0001
1719	HSPA5	1.6073	184.13	561.009
1720	HSPA6	15.3895	0.0001	4.29237
1721	HSPA7	13.9832	0.0001	1.61947
1722	HSPA8	1.34182	78.4605	198.875
1723	HSPB1	1.12814	38.6529	84.486
1724	HSPB6	-13.8986	1.52724	0.0001
1725	HSPB8	12.3323	0.0001	0.515695
1726	HSPBAP1	1.13627	0.824871	1.81316
1727	HSPH1	1.17876	17.2843	39.1285
1728	HTATSF1P2	-1.3749	3.35265	1.29271
1729	HTR2C	-13.4826	1.14467	0.0001
1730	HTR7	-11.7907	0.35428	0.0001
1731	HTR7P1	11.3826	0.0001	0.266997
1732	HYAL1	-15.1118	3.54088	0.0001
1733	HYAL3	14.4886	0.0001	2.29882
1734	HYI	3.20401	0.426897	3.93393
1735	HYPK	-1.76854	23.663	6.94522
1736	IBA57	-2.41844	0.699141	0.13078
1737	ICA1	-1.06063	3.80382	1.82364
1738	ICA1L	-2.13236	1.85722	0.423603
1739	ICAM1	1.01676	36.7441	74.3468
1740	ICAM3	-1.54281	6.92439	2.37657
1741	ICAM5	1.11264	3.25864	7.04651
1742	ICK	-1.07047	4.70735	2.24147
1743	IDH1-AS1	14.6041	0.0001	2.49036
1744	IDI2	-12.5682	0.607292	0.0001
1745	IDNK	2.59422	0.944996	5.70646
1746	IER5L	1.3781	5.49912	14.2936
1747	IFFO1	-11.937	0.392107	0.0001
1748	IFI27	14.1591	0.0001	1.82946
1749	IFIT3	-1.07541	3.89784	1.84966
1750	IFIT5	-14.7999	2.85241	0.0001
1751	IFNE	-12.5437	0.597063	0.0001
1752	IFNLR1	4.14248	0.047184	0.833308
1753	IFT27	-1.77991	13.4466	3.91568
1754	IFT81	-1.09323	7.263	3.40425
1755	IFT88	-1.39923	4.35655	1.6517
1756	IGF2	-12.6652	0.649527	0.0001
1757	IGF2BP3	-1.19119	36.5348	16.0001
1758	IGFBP3	2.22189	1.75785	8.20042
1759	IGSF23	-13.035	0.839339	0.0001
1760	IKBKAP	-1.29816	17.7425	7.21491
1761	IKBKE	-1.37816	2.72382	1.04788
1762	IKZF2	-1.52269	1.60706	0.559316
1763	IKZF5	-1.1228	4.33784	1.99194
1764	IL11	-2.2717	21.798	4.51404
1765	IL12RB2	1.98428	0.245614	0.971806
1766	IL13RA2	12.9072	0.0001	0.768173
1767	IL15RA	1.55387	2.00432	5.88476
1768	IL17RA	-2.32361	3.10238	0.619751
1769	IL17RD	-13.73	1.35877	0.0001
1770	IL18BP	1.63425	0.832866	2.58543
1771	IL18R1	1.12835	0.284489	0.621916
1772	IL1A	-2.2282	212.789	45.4145
1773	IL1R1	-1.41518	4.73031	1.77369
1774	IL1R2	-12.72	0.67468	0.0001
1775	IL1RAP	-1.65656	25.7359	8.16326
1776	IL27RA	1.02507	9.19501	18.7124
1777	IL2RB	-11.1818	0.2323	0.0001
1778	IL2RG	-14.6239	2.52479	0.0001
1779	IL31RA	-1.98324	1.33109	0.336662
1780	IL33	-2.64211	19.3835	3.10511
1781	IL37	-15.8739	6.00516	0.0001
1782	IL4R	-1.63879	19.0792	6.12683
1783	IL6	-3.215	216.154	23.2783
1784	IL6ST	-1.0948	16.4246	7.69001
1785	IL7	-1.74462	10.6357	3.17383
1786	IL7R	-1.92333	8.76	2.30954
1787	IL8	-2.20691	206.711	44.7732
1788	IL9R	11.9674	0.0001	0.400437
1789	ILDR1	11.7434	0.0001	0.342862
1790	ILF3-AS1	1.01563	7.83681	15.8443
1791	ILKAP	1.18973	13.9362	31.7899
1792	INCA1	-2.08124	2.50571	0.592128
1793	INE1	13.2763	0.0001	0.992094
1794	ING2	2.24268	1.20131	5.68551
1795	INGX	-9.59312	0.0772356	0.0001
1796	INHBA	-13.7149	1.34459	0.0001
1797	INHBB	-2.24877	1.43603	0.302145
1798	INHBE	-14.4378	2.21925	0.0001
1799	INO80	-1.07027	12.2953	5.8554
1800	INO80B	-3.51952	6.21552	0.541995
1801	INO80B-WBP1	12.3946	0.00204427	11.0076
1802	INPP4A	-1.10586	6.81786	3.16775
1803	INPP5D	-10.594	0.154563	0.0001
1804	INPP5E	-1.24253	5.07238	2.14374
1805	INPP5J	-13.6409	1.27736	0.0001
1806	INSIG1	1.27077	65.8258	158.831
1807	INSL3	-13.9458	1.57796	0.0001
1808	INTS12	-1.94048	11.0653	2.88283
1809	INTS5	1.45718	0.403368	1.10753
1810	INTU	-13.422	1.09758	0.0001
1811	IPO11-LRRC70	11.6892	0.0001	0.330209
1812	IPPK	-1.64441	3.66237	1.17151
1813	IPW	-13.984	1.62037	0.0001
1814	IQCC	-1.40178	2.83117	1.07149
1815	IQCD	-13.2337	0.963256	0.0001
1816	IQCE	-1.203	1.96398	0.853098
1817	IQSEC1	-1.52362	6.02893	2.09693
1818	IQSEC2	1.31882	3.8214	9.53293
1819	IRAK1BP1	1.08005	0.817855	1.72904
1820	IRAK3	-1.14083	8.78182	3.98253
1821	IRF1	1.82449	27.5426	97.5512
1822	IRF2BP1	-1.46988	2.38613	0.861421
1823	IRF5	-12.7183	0.673869	0.0001
1824	IRF7	2.5752	0.579547	3.45383
1825	IRS1	-1.06529	2.96886	1.41875
1826	IRS2	-1.47394	14.099	5.0756
1827	IRX5	-2.37196	11.0507	2.13481
1828	ISCA2	-1.01799	12.2623	6.05519
1829	ISG20	-1.72798	2.63211	0.794569
1830	ISL2	-13.6148	1.2545	0.0001
1831	ISLR2	13.1962	0.0001	0.938543
1832	ISOC1	1.03844	8.24143	16.9279
1833	ISPD	11.2937	0.0001	0.251042
1834	ITGA10	-10.8122	0.1798	0.0001
1835	ITGA7	-1.53794	1.96358	0.676211
1836	ITGAM	-10.8527	0.18492	0.0001
1837	ITGAX	-10.8767	0.188029	0.0001
1838	ITGB8	-1.88503	14.6179	3.95763
1839	ITIH3	11.1955	0.0001	0.234518
1840	ITIH4	-1.37078	3.57814	1.3836
1841	ITPKC	-1.07003	3.14612	1.49853
1842	ITPR2	-1.19832	11.2537	4.90415
1843	ITPRIPL2	-1.8407	9.70074	2.70831
1844	JAK2	1.11277	0.380357	0.822563
1845	JAK3	-1.23899	4.25963	1.80468
1846	JAKMIP3	-1.12684	0.224213	0.102671
1847	JAM2	13.5163	0.0001	1.17166
1848	JAZF1-AS1	13.2217	0.0001	0.955293
1849	JHDM1D	-1.15026	2.41824	1.08952
1850	JKAMP	-1.03685	20.6457	10.0625
1851	JMJD7-PLA2G4B	2.06396	0.000143388	0.000599552
1852	JPH2	-1.2645	0.475846	0.198068
1853	JUN	-1.01066	28.1466	13.9697
1854	JUND	-1.00248	30.4643	15.206
1855	JUP	1.55447	21.6951	63.7239
1856	KANK3	-12.3067	0.506631	0.0001
1857	KBTBD11	-12.6408	0.638624	0.0001
1858	KBTBD4	-1.00315	1.69869	0.84749
1859	KBTBD6	-1.17511	2.84774	1.26112
1860	KBTBD7	-1.71121	1.12061	0.342238
1861	KCNAB1	11.5278	0.0001	0.295276
1862	KCNAB3	-12.9263	0.778416	0.0001
1863	KCNE1L	12.6958	0.0001	0.663447
1864	KCNG1	-13.4073	1.08643	0.0001
1865	KCNH2	-11.882	0.377439	0.0001
1866	KCNIP2	-14.5872	2.46147	0.0001
1867	KCNIP3	-12.7578	0.692614	0.0001
1868	KCNIP4	-2.36894	2.85284	0.552275
1869	KCNJ12	-1.39376	3.70326	1.40936
1870	KCNJ14	-1.51378	1.87265	0.65579
1871	KCNJ15	-11.6713	0.326141	0.0001
1872	KCNJ16	-2.76319	1.99941	0.29451
1873	KCNJ2	10.9711	0.0001	0.200734
1874	KCNJ6	-11.8835	0.377837	0.0001
1875	KCNK3	-11.5245	0.294593	0.0001
1876	KCNK6	12.1207	0.0001	0.445333
1877	KCNMB3	-1.06647	1.69954	0.811504
1878	KCNN3	7.66803	0.0001	0.020338
1879	KCNQ1	-11.6323	0.317439	0.0001
1880	KCNQ1OT1	7.11479	0.0001	0.0138601
1881	KCNQ2	12.9138	0.0001	0.771695
1882	KCNS1	-11.19	0.233627	0.0001
1883	KCNU1	-11.3901	0.268378	0.0001
1884	KCTD10	-1.24959	18.1817	7.64666
1885	KCTD11	-2.28781	4.82038	0.987145
1886	KCTD16	10.9866	0.0001	0.2029
1887	KCTD6	1.49931	4.08274	11.5422
1888	KCTD9	-1.06271	14.0363	6.71961
1889	KDELC1	1.49277	4.17869	11.76
1890	KDM4B	-1.25383	7.44577	3.12226
1891	KDM5B-AS1	-14.0581	1.70571	0.0001
1892	KDM6B	-1.3372	18.6527	7.3825
1893	KDM8	-13.8538	1.48053	0.0001
1894	KDSR	-1.12633	25.6109	11.7318
1895	KHDC1	14.2908	0.0001	2.00422
1896	KHDRBS3	-13.1399	0.902649	0.0001
1897	KHK	-1.24775	3.30305	1.39093
1898	KIAA0040	-10.904	0.191619	0.0001
1899	KIAA0232	-1.65107	4.54129	1.44596
1900	KIAA0247	1.7335	1.72223	5.72698
1901	KIAA0754	-1.88433	2.85957	0.774572
1902	KIAA1024	-1.53929	1.12873	0.388345
1903	KIAA1107	1.12913	0.164279	0.359323
1904	KIAA1161	1.10059	0.597149	1.28054
1905	KIAA1199	-1.04007	66.5786	32.3774
1906	KIAA1211	-1.11535	4.18859	1.93337
1907	KIAA1217	-2.35104	3.31207	0.649182
1908	KIAA1324	-1.57175	0.488512	0.164335
1909	KIAA1328	1.3336	1.1642	2.93414
1910	KIAA1377	1.004	0.741081	1.48628
1911	KIAA1456	-1.33979	4.41872	1.74574
1912	KIAA1551	-1.33592	7.26034	2.8761
1913	KIAA1683	12.8597	0.0001	0.743282
1914	KIAA1984-AS1	13.4746	0.0001	1.13827
1915	KIAA2018	-1.14621	1.72173	0.777896
1916	KIAA2026	-1.03542	1.81212	0.884087
1917	KIF20A	1.39049	20.2231	53.0183
1918	KIF21B	-2.08807	3.55326	0.835709
1919	KIF2A	-1.2046	8.22246	3.56765
1920	KIF2C	1.08841	27.6264	58.7445
1921	KIF9	1.74202	0.247619	0.828294
1922	KIF9-AS1	-13.6348	1.27199	0.0001
1923	KIFAP3	1.48076	6.09914	17.0224
1924	KIN	-1.38476	1.8055	0.691424
1925	KIR2DL1	-11.9914	0.407163	0.0001
1926	KIR2DL4	-1.25926	1.42317	0.594539
1927	KIR2DS4	1.37009	2.12632	5.49627
1928	KIR3DL1	1.05128	0.737106	1.52755
1929	KIR3DL2	2.4596	0.479511	2.63761
1930	KIRREL	-1.14221	24.9232	11.2918
1931	KLF2	13.8841	0.0001	1.51195
1932	KLF8	-7.98157	0.025275	0.0001
1933	KLHDC7B	-13.8769	1.50438	0.0001
1934	KLHL17	-1.67005	7.08088	2.22511
1935	KLHL20	-1.51277	10.6267	3.724
1936	KLHL21	-1.87409	4.35815	1.1889
1937	KLHL22	-13.9678	1.60225	0.0001
1938	KLHL23	-12.5902	6.46139	0.00104786
1939	KLHL24	1.80442	3.75242	13.1068
1940	KLHL28	1.43226	2.67017	7.20597
1941	KLHL29	-1.78664	11.254	3.26192
1942	KLHL31	-11.088	0.217674	0.0001
1943	KLHL38	12.1583	0.0001	0.4571
1944	KLHL7-AS1	-12.4517	0.560194	0.0001
1945	KLRC2	-1.87012	3.813	1.04305
1946	KLRC3	1.50003	0.910478	2.57528
1947	KLRC4	-14.8332	2.919	0.0001
1948	KLRD1	12.108	0.0001	0.441449
1949	KLRF1	-14.6708	2.60834	0.0001
1950	KNDC1	-10.3813	0.13338	0.0001
1951	KRBA2	-13.7453	1.37322	0.0001
1952	KRCC1	-1.75265	13.4243	3.98374
1953	KREMEN1	1.06829	2.50122	5.24492
1954	KRIT1	-1.20131	8.77901	3.81783
1955	KRT16	1.1564	16.9674	37.8205
1956	KRT16P1	13.7368	0.0001	1.36521
1957	KRT16P2	11.7556	0.0001	0.345777
1958	KRT16P3	1.15903	0.841063	1.87816
1959	KRT20	12.0011	0.0001	0.409905
1960	KRT23	11.5584	0.0001	0.30159
1961	KRT34	-2.34629	2.09567	0.412115
1962	KRT35	12.0575	0.0001	0.426261
1963	KRT5	-2.05761	9.5896	2.30355
1964	KRT6A	4.12207	0.325405	5.66619
1965	KRT6C	1.29509	0.0981607	0.240879
1966	KRT72	-1.2713	5.69788	2.36056
1967	KRT76	-1.03339	0.34803	0.170034
1968	KRT78	-11.8952	0.380891	0.0001
1969	KRT81	-2.0059	4.61165	1.14821
1970	KRT85	-11.7194	0.337212	0.0001
1971	KRT86	-1.79877	7.46999	2.14702
1972	KRT8P41	-13.2222	0.955577	0.0001
1973	KRTAP4-1	-14.2859	1.99747	0.0001
1974	KRTCAP3	-14.6258	2.52824	0.0001
1975	KSR2	-9.07553	0.0539519	0.0001
1976	KTN1-AS1	1.76731	1.1734	3.99446
1977	L3MBTL4	-11.4571	0.281143	0.0001
1978	LACC1	-2.12264	3.33146	0.764989
1979	LACE1	-1.33185	3.33038	1.32302
1980	LACTB2	1.06944	7.20847	15.1278
1981	LAD1	-11.2646	0.246029	0.0001
1982	LAG3	12.5036	0.0001	0.580698
1983	LAMP3	-11.4278	0.275484	0.0001
1984	LAMTOR2	1.85583	13.6262	49.3215
1985	LAMTOR3	1.57332	2.14491	6.383
1986	LANCL2	1.14028	1.30046	2.86652
1987	LAPTM5	1.78614	1.53391	5.29031
1988	LAT	-1.04305	1.21257	0.58846
1989	LAT2	11.8841	0.0001	0.37799
1990	LBX2	11.6888	0.0001	0.330127
1991	LCMT2	-2.94813	3.25554	0.421839
1992	LCN10	13.0179	0.0001	0.829427
1993	LCN12	13.814	0.0001	1.44024
1994	LCN15	13.6524	0.0001	1.2876
1995	LCOR	-1.14872	9.42351	4.25025
1996	LCP2	-11.4186	0.273744	0.0001
1997	LDHD	12.1952	0.0001	0.468936
1998	LDLRAD2	-11.6306	0.317071	0.0001
[truncated: 2,422 more rows]
