# Supplementary material for: Probing Synergistic Targets by Natural Compounds for Hepatocellular Carcinoma
Source: Front Cell Dev Biol. 2021 Jul 28;9:715762. doi: 10.3389/fcell.2021.715762 (PMC8355820; doi:10.3389/fcell.2021.715762)
Supplement: Supplementary file 3 [file Table_2.xlsx]

## Sheet: Sheet1
Supplementary Table S2. Differentially expressed genes induced by berberine.
No	gene_short_name	log2_BA	A_FPKM2	B_FPKM2
1	A1CF	-10.2031	0.117877	0.0001
2	A2M	12.7619	0.0001	0.694557
3	A2MP1	-12.6439	0.640032	0.0001
4	ABCA10	-11.8982	0.381688	0.0001
5	ABCA12	-10.1901	0.116823	0.0001
6	ABCA3	-2.07273	1.58951	0.377842
7	ABCC11	10.8951	0.0001	0.190439
8	ABCC6P1	11.7989	0.0001	0.356298
9	ABCC6P2	13.8558	0.0001	1.48256
10	ABCC9	11.0128	0.0001	0.206632
11	ABCD3	-1.58297	46.5581	15.5408
12	ABCG2	1.52871	5.1786	14.9417
13	ABHD1	-12.6531	0.644107	0.0001
14	ABHD11	-1.15041	17.7047	7.97593
15	ABHD13	-2.80625	1.95726	0.279823
16	ABHD14A-ACY1	16.3517	0.0001	8.36295
17	ABHD4	1.78236	7.40853	25.4845
18	ABHD6	-1.29896	4.69889	1.90972
19	ABT1	-2.12418	9.96727	2.28631
20	ACAD8	-1.55617	3.30002	1.12218
21	ACAP1	-11.7091	0.3348	0.0001
22	ACAT2	-12.4149	0.546067	0.0001
23	ACBD5	1.34692	4.31284	10.9705
24	ACBD7	1.00401	4.90882	9.84494
25	ACE	11.5812	0.0001	0.306404
26	ACER2	11.9477	0.0001	0.395022
27	ACOT1	1.30478	1.6401	4.0518
28	ACOT11	-2.83514	2.56661	0.359664
29	ACOT4	2.04385	0.709076	2.92383
30	ACOX3	-1.26799	7.26127	3.01516
31	ACP6	1.04307	6.04903	12.4647
32	ACPL2	1.41661	0.34556	0.922497
33	ACR	-12.8836	0.755707	0.0001
34	ACRBP	-11.6545	0.322373	0.0001
35	ACRC	-1.40226	1.80508	0.682926
36	ACSBG1	-2.16998	1.17667	0.261473
37	ACSBG2	-11.5018	0.28999	0.0001
38	ACSF3	-1.3168	7.67273	3.08001
39	ACSM3	13.4374	0.0001	1.1093
40	ACTBL2	11.8217	0.0001	0.361969
41	ACTC1	-12.4992	0.578936	0.0001
42	ACTL10	-12.5904	0.61673	0.0001
43	ACTL8	12.284	0.0001	0.498721
44	ACTR3B	-1.26275	12.1849	5.07804
45	ACTR3BP5	-12.5093	0.583028	0.0001
46	ACTR5	1.84024	1.15198	4.1249
47	ACTRT3	-14.1234	1.78469	0.0001
48	ACVR1C	10.6701	0.0001	0.162938
49	ACVR2B	-1.64452	1.76531	0.564641
50	ACVR2B-AS1	-1.07149	0.776744	0.369595
51	ACYP1	1.63919	21.8502	68.0615
52	ADA	1.0228	16.9312	34.4018
53	ADAM19	1.74242	0.534961	1.78996
54	ADAM1A	-12.7603	0.693821	0.0001
55	ADAM20	-12.0052	0.411072	0.0001
56	ADAM21	-1.07765	0.801744	0.379867
57	ADAM21P1	-1.04828	1.00608	0.486483
58	ADAM8	-13.6995	1.33034	0.0001
59	ADAMTS1	-2.56417	1.10373	0.186625
60	ADAMTS15	11.5628	0.0001	0.302527
61	ADAMTS16	12.663	0.0001	0.648561
62	ADAMTS4	1.69423	0.244595	0.79152
63	ADAMTS6	1.28043	0.286803	0.696676
64	ADAMTSL2	11.0178	0.0001	0.207338
65	ADAP1	-1.289	1.62248	0.663973
66	ADAP2	-12.5975	0.619742	0.0001
67	ADC	-12.1552	0.456129	0.0001
68	ADCK1	-1.92257	3.88349	1.0244
69	ADCK4	-1.13054	15.2598	6.96982
70	ADCY10P1	2.68176	0.251606	1.6144
71	ADCY5	-10.715	0.168091	0.0001
72	ADH5	1.12321	10.5106	22.8953
73	ADM	2.0728	41.9748	176.589
74	ADM2	-2.63574	8.04376	1.29426
75	ADORA1	-12.0934	0.436993	0.0001
76	ADORA2A	12.9531	0.0001	0.792981
77	ADPRH	-11.5729	0.304643	0.0001
78	ADPRHL1	-1.27054	3.31951	1.37595
79	ADRB2	1.85412	0.587764	2.12495
80	ADSSL1	-1.40199	22.0167	8.33126
81	AEBP1	10.5724	0.0001	0.152267
82	AEN	-1.22264	8.36454	3.58418
83	AFAP1-AS1	10.4235	0.0001	0.13734
84	AFG3L1P	-1.49239	5.95271	2.11573
85	AGAP11	-1.16238	6.05123	2.70354
86	AGAP5	-1.55743	14.0348	4.76839
87	AGAP6	-1.16601	10.1733	4.53375
88	AGAP8	-1.13016	4.18575	1.91232
89	AGBL3	-12.3077	0.506974	0.0001
90	AGFG2	-1.44638	1.62525	0.596372
91	AGGF1	-1.63629	7.09851	2.28346
92	AGO4	-1.22786	3.25455	1.38953
93	AGPAT6	-1.19833	17.1564	7.47642
94	AGT	-11.9746	0.402461	0.0001
95	AGXT2L1	-12.0086	0.412054	0.0001
96	AGXT2L2	-1.22577	6.01697	2.57267
97	AIF1L	-1.27172	4.52721	1.87502
98	AIMP2	-1.84874	18.5544	5.15136
99	AJUBA	-1.57552	49.3964	16.5736
100	AK4	-1.41875	14.2158	5.31721
101	AK7	-1.51033	2.81532	0.988264
102	AK8	-12.998	0.81807	0.0001
103	AKAP12	-1.77732	36.9917	10.7914
104	AKAP8	-1.28815	12.3641	5.06279
105	AKD1	-1.21591	4.74209	2.04147
106	AKR7L	12.0397	0.0001	0.421034
107	ALDH1L2	-2.11417	3.34873	0.773484
108	ALDH3A1	2.16217	15.1401	67.7652
109	ALDH6A1	1.23947	4.99677	11.798
110	ALDH8A1	11.8704	0.0001	0.374398
111	ALG12	-1.20326	6.2749	2.72515
112	ALG14	-1.4084	12.2246	4.60536
113	ALG1L	-14.0292	1.67185	0.0001
114	ALG1L2	-2.09672	10.6532	2.4906
115	ALG2	-1.58848	7.51471	2.4988
116	ALG9	1.16366	1.67283	3.74756
117	ALK	10.2667	0.0001	0.123193
118	ALMS1P	-1.27678	2.75078	1.13529
119	ALOXE3	11.3075	0.0001	0.253459
120	ALPI	-11.7837	0.352576	0.0001
121	ALPK2	9.89099	0.0001	0.094948
122	ALPK3	-10.499	0.144717	0.0001
123	ALPP	1.09849	0.605243	1.29601
124	ALPPL2	13.2161	0.0001	0.951576
125	ALS2CR8	-1.585	0.605549	0.201845
126	ALX3	-1.24042	1.31512	0.556624
127	AMD1	-1.16	31.6386	14.1587
128	AMDHD1	-1.13726	0.978217	0.444719
129	AMER1	-13.6272	1.26532	0.0001
130	AMH	-1.50532	1.56772	0.552233
131	AMIGO1	12.8524	0.0001	0.739513
132	AMIGO2	-2.47973	24.1211	4.32439
133	AMOTL2	-3.05896	24.4221	2.93051
134	AMT	13.1968	0.0001	0.938946
135	AMTN	1.01417	0.754166	1.52322
136	AMZ1	-1.0511	9.85135	4.75427
137	ANAPC1P1	-2.04209	4.76583	1.1572
138	ANAPC2	-1.34231	19.6909	7.76587
139	ANG	15.6665	0.0001	5.20098
140	ANGPT1	10.889	0.0001	0.189635
141	ANGPT2	10.8071	0.0001	0.179167
142	ANGPTL4	-1.13521	11.6248	5.29242
143	ANGPTL5	-12.2412	0.484142	0.0001
144	ANK1	-9.83411	0.0912773	0.0001
145	ANK3	-12.1195	0.444981	0.0001
146	ANKAR	2.36509	0.244578	1.26003
147	ANKDD1A	-1.36528	8.19403	3.18058
148	ANKFN1	-11.4928	0.288193	0.0001
149	ANKFY1	-1.46764	15.192	5.49304
150	ANKHD1-EIF4EBP3	-15.8255	5.80703	0.0001
151	ANKRD12	-1.43595	2.21463	0.818535
152	ANKRD13B	1.59232	3.66636	11.0553
153	ANKRD13C	-1.3255	6.89633	2.75171
154	ANKRD19P	1.03059	4.84266	9.8929
155	ANKRD20A1	-1.30444	0.357838	0.144881
156	ANKRD20A12P	-12.1312	0.448606	0.0001
157	ANKRD20A2	1.6253	0.11484	0.354288
158	ANKRD20A3	8.66164	0.000329236	0.133328
159	ANKRD20A8P	8.68784	0.0001	0.0412383
160	ANKRD20A9P	1.39746	0.178641	0.470608
161	ANKRD23	-13.8067	1.43299	0.0001
162	ANKRD24	-12.9132	0.77135	0.0001
163	ANKRD26	-1.29722	2.96084	1.20479
164	ANKRD30BL	12.8599	0.0001	0.743381
165	ANKRD31	-10.3591	0.131338	0.0001
166	ANKRD36BP2	-10.2113	0.118551	0.0001
167	ANKRD37	-1.27452	2.66459	1.10144
168	ANKRD39	1.5566	3.25639	9.579
169	ANKRD40	-1.13889	19.1173	8.68132
170	ANKRD42	-1.37783	2.60893	1.00391
171	ANKRD44	-2.54226	2.74062	0.470491
172	ANKRD6	-10.6688	0.162789	0.0001
173	ANKS1B	11.8827	0.0001	0.377614
174	ANO9	-11.7049	0.333841	0.0001
175	ANP32A-IT1	-13.3515	1.04521	0.0001
176	ANPEP	1.11273	56.9178	123.087
177	ANXA10	15.6838	0.0001	5.2639
178	ANXA8	1.49795	4.50359	12.72
179	ANXA8L1	-1.62848	17.2669	5.58463
180	ANXA9	-12.955	0.794045	0.0001
181	AOC4	11.1124	0.0001	0.22139
182	AOX1	-1.37381	4.04544	1.56102
183	AP1M2	-2.94681	3.39982	0.440939
184	AP3S2	1.1535	5.06396	11.2649
185	AP4B1	-1.16065	3.19866	1.4308
186	AP4B1-AS1	-12.4888	0.574785	0.0001
187	AP4E1	-1.28582	9.17387	3.76255
188	AP5M1	-1.52135	9.92897	3.45886
189	AP5Z1	-2.07583	8.02361	1.90319
190	APC	-1.86581	4.14209	1.13646
191	APC2	1.13433	0.116315	0.255331
192	APIP	1.15931	2.35619	5.26255
193	APLF	1.43681	0.721614	1.95357
194	APLN	12.5974	0.0001	0.619706
195	APOBEC3G	-13.169	0.920982	0.0001
196	APOC1P1	12.8099	0.0001	0.718059
197	APOC3	1.65617	4.08881	12.8871
198	APOE	-1.06292	3.04461	1.45734
199	APOLD1	-1.17574	1.9479	0.862249
200	APPBP2	-1.41377	8.31843	3.12216
201	AQP1	14.2491	0.0001	1.94719
202	AQP11	-1.22021	1.19559	0.513171
203	AQP3	1.06161	35.7238	74.5649
204	AQP7	-1.13977	1.65732	0.752146
205	AQP7P1	10.2826	0.0001	0.124562
206	AQP7P3	13.9466	0.0001	1.57886
207	ARAP2	-2.27632	1.2389	0.255738
208	AREG	-4.47218	183.46	8.26576
209	ARHGAP15	-14.2486	1.94648	0.0001
210	ARHGAP18	1.12653	2.05555	4.48795
211	ARHGAP19	1.53713	2.24801	6.5241
212	ARHGAP19-SLIT1	-14.1571	1.82694	0.0001
213	ARHGAP20	-10.6144	0.15677	0.0001
214	ARHGAP22	-14.4243	2.19867	0.0001
215	ARHGAP30	-10.7585	0.173239	0.0001
216	ARHGAP31	-3.27422	0.855266	0.0884022
217	ARHGAP4	-11.3552	0.261979	0.0001
218	ARHGAP42	-2.24049	6.59965	1.39658
219	ARHGAP5-AS1	2.19764	0.728464	3.34168
220	ARHGDIB	12.6963	0.0001	0.663697
221	ARHGEF10L	-1.14485	4.03806	1.82616
222	ARHGEF16	-2.73742	3.2157	0.482202
223	ARHGEF17	-2.51719	2.27823	0.397969
224	ARHGEF2	-1.11674	38.152	17.5932
225	ARHGEF26	-12.9993	0.818779	0.0001
226	ARHGEF28	-1.3459	1.66444	0.654805
227	ARHGEF33	-1.64916	1.09417	0.348849
228	ARHGEF38	11.5984	0.0001	0.31008
229	ARHGEF4	-1.16533	15.8426	7.06362
230	ARHGEF7	-1.3599	13.1198	5.11158
231	ARHGEF9	-1.18624	8.24635	3.62382
232	ARID2	-1.2731	13.7849	5.70379
233	ARID3A	-1.24628	6.10553	2.57369
234	ARID3C	12.7274	0.0001	0.678168
235	ARID4B	-1.10668	16.0746	7.46441
236	ARID5B	-1.08552	22.7534	10.7219
237	ARL13A	12.6986	0.0001	0.664737
238	ARL13B	-1.34122	8.23467	3.25011
239	ARL14	-13.5312	1.18389	0.0001
240	ARL14EP	-2.02037	5.08786	1.25413
241	ARL2-SNX15	11.9023	0.000302274	1.15701
242	ARL6IP1	1.30007	36.5634	90.0339
243	ARMC2	1.01221	0.248795	0.501818
244	ARMC4	2.98799	0.232102	1.84142
245	ARMC5	1.91229	0.365417	1.37545
246	ARMC7	-1.63458	2.33046	0.750557
247	ARMCX4	-10.6852	0.164654	0.0001
248	ARMCX5-GPRASP2	-1.89093	0.694506	0.187262
249	ARNT2	-2.86305	1.75407	0.241092
250	ARRB1	-2.5478	2.97834	0.509342
251	ARRDC1	1.12457	10.5548	23.0133
252	ARRDC4	-3.68989	3.44387	0.266858
253	ARSF	-11.2456	0.242816	0.0001
254	ARTN	-12.9675	0.800955	0.0001
255	ARVCF	-13.4299	1.10354	0.0001
256	AS3MT	-15.3635	4.21577	0.0001
257	ASAH2	-2.07631	1.54495	0.366338
258	ASAH2B	-1.08049	3.28238	1.55213
259	ASAP2	-1.65097	20.616	6.56469
260	ASB1	-1.79258	5.61072	1.61956
261	ASB13	-1.14645	10.0334	4.53244
262	ASB16	-1.96429	1.73637	0.44497
263	ASB3	1.24331	2.36784	5.60566
264	ASB9	-12.4508	0.559823	0.0001
265	ASCL5	12.8703	0.0001	0.748745
266	ASGR1	-1.72729	1.5059	0.45481
267	ASMTL-AS1	1.01511	0.989103	1.99904
268	ASPA	13.0103	0.0001	0.825074
269	ASPM	-1.11989	19.8674	9.14158
270	ASPRV1	-12.1024	0.439721	0.0001
271	ATAT1	-1.82688	4.35908	1.22871
272	ATF7	1.17809	17.6456	39.9278
273	ATF7IP2	1.99621	0.287036	1.14513
274	ATG9B	-11.413	0.272675	0.0001
275	ATMIN	-1.94902	5.66327	1.46674
276	ATOH7	-13.2847	0.997929	0.0001
277	ATOH8	2.05961	0.188951	0.787689
278	ATP13A3	-1.44192	47.2137	17.3783
279	ATP1A2	-10.5319	0.148055	0.0001
280	ATP1A3	-13.4281	1.10219	0.0001
281	ATP2A1	-11.4431	0.278432	0.0001
282	ATP2B1	-1.15421	79.135	35.5563
283	ATP2C2	-12.4261	0.550322	0.0001
284	ATP5EP2	1.12156	85.3703	185.75
285	ATP5J2	1.26517	56.9744	136.941
286	ATP6AP1L	-15.4052	4.33941	0.0001
287	ATP6V0A1	-1.95775	8.67697	2.23371
288	ATP6V0C	1.01069	30.045	60.537
289	ATP6V0E2	2.64778	0.52	3.25885
290	ATP6V1B1	-13.1664	0.91935	0.0001
291	ATP6V1C2	1.05956	2.18267	4.54934
292	ATP6V1E2	-14.0113	1.65128	0.0001
293	ATP6V1G2-DDX39B	-15.7336	5.4485	0.0001
294	ATP7B	-1.19851	1.64273	0.715778
295	ATPBD4-AS1	-13.0089	0.824291	0.0001
296	ATXN1L	-1.21136	3.73597	1.61342
297	ATXN7L1	-1.4154	2.22383	0.833729
298	ATXN7L2	1.41011	0.341304	0.907041
299	AURKC	-1.0494	1.34294	0.648868
300	AVEN	1.42329	7.81853	20.969
301	AVPR2	14.6627	0.0001	2.59368
302	AXIN1	-1.00591	6.23666	3.10558
303	AXIN2	-1.2023	0.41446	0.180117
304	AZGP1	-12.2552	0.488875	0.0001
305	B3GALT4	-12.6737	0.653363	0.0001
306	B3GNT1	2.03445	0.608475	2.49272
307	B4GALNT1	-3.91564	5.63464	0.373371
308	B4GALT4	1.11927	2.11599	4.5967
309	B4GALT6	13.0361	0.0001	0.839943
310	B4GALT7	1.54175	2.24993	6.55062
311	BACH1	-1.59384	29.601	9.80645
312	BACH2	-1.99631	2.59151	0.649538
313	BAG5	-1.32056	10.0474	4.02276
314	BAGE4	-1.63193	0.000309928	0.0001
315	BAGE5	-2.05498	0.000415537	0.0001
316	BAHCC1	-1.32632	1.19276	0.475655
317	BAIAP2-AS1	-2.24962	1.65287	0.347564
318	BAIAP3	-1.28152	0.473467	0.194766
319	BATF3	-14.0883	1.7418	0.0001
320	BBS10	-1.21029	3.2786	1.41695
321	BBS12	-11.6966	0.331909	0.0001
322	BBX	-1.63491	38.6472	12.444
323	BCAN	-11.8124	0.359655	0.0001
324	BCAR3	-1.13439	98.0367	44.6584
325	BCAS2	-1.78155	84.3522	24.5356
326	BCAS4	1.85549	1.046	3.78521
327	BCAT1	-12.5213	0.587888	0.0001
328	BCDIN3D	-14.0771	1.72837	0.0001
329	BCDIN3D-AS1	3.08437	0.42395	3.59585
330	BCL11B	12.4426	0.0001	0.556662
331	BCL2	-1.91184	3.01615	0.801554
332	BCL2A1	12.285	0.0001	0.499047
333	BCL2L1	-1.25227	53.9091	22.6304
334	BCL2L10	-15.1413	3.614	0.0001
335	BCL2L12	1.18506	3.8429	8.7377
336	BCL2L2	-1.16016	8.24698	3.69021
337	BCL6	1.57193	11.9711	35.5903
338	BCL9	1.00629	1.61503	3.24417
339	BCLAF1	-1.26791	19.0181	7.8975
340	BCR	-1.25339	7.622	3.19714
341	BCRP2	9.15891	0.0001	0.0571618
342	BCRP3	-2.18879	1.38652	0.304112
343	BDKRB1	-2.11852	3.317	0.76385
344	BDNF-AS	-13.8728	1.5001	0.0001
345	BEAN1	-11.8219	0.36204	0.0001
346	BEND3	-2.72851	0.774386	0.116841
347	BEND3P3	-1.81301	2.26808	0.645486
348	BEND6	-1.09316	2.25864	1.0587
349	BEST1	-13.2363	0.964981	0.0001
350	BEST3	-11.5983	0.310043	0.0001
351	BHLHE41	-1.21175	0.57743	0.249302
352	BHMT	11.5173	0.0001	0.293133
353	BIN3	-1.00944	6.77285	3.36433
354	BIVM	-1.76573	8.63689	2.53991
355	BIVM-ERCC5	-1.68294	0.000321082	0.0001
356	BLM	-2.19742	6.53655	1.42515
357	BLOC1S3	-3.7201	5.90245	0.44789
358	BLOC1S5	4.90983	0.165005	4.96025
359	BLOC1S5-TXNDC5	-16.3814	8.53669	0.0001
360	BLZF1	-1.65872	7.86784	2.4919
361	BMI1	-2.72426	23.9413	3.62297
362	BMP2	-1.33661	20.958	8.29834
363	BMP6	-2.17624	34.2816	7.58485
364	BMPER	11.9931	0.0001	0.407634
365	BMS1P4	-1.51476	56.1651	19.6552
366	BNC1	-1.90853	3.12474	0.832319
367	BNIP1	1.11763	4.61517	10.0145
368	BNIP2	-1.23203	36.1521	15.3906
369	BNIPL	11.8884	0.0001	0.37911
370	BOD1L2	13.3857	0.0001	1.07028
371	BOK	-1.04417	3.65661	1.77318
372	BRCC3	-1.35783	9.74667	3.80285
373	BRD9	-1.16991	33.7406	14.996
374	BREA2	-2.948	7.09654	0.919624
375	BRF1	-1.5452	8.07622	2.7673
376	BRIP1	-1.0622	6.06289	2.90352
377	BRMS1L	-1.88012	2.73825	0.743874
378	BROX	-1.78072	23.9099	6.95869
379	BRPF3	-1.04601	6.93189	3.35715
380	BRWD1-IT2	-13.6319	1.2694	0.0001
381	BSCL2	7.03374	0.0801139	10.4972
382	BSN	8.79424	0.0001	0.0443947
383	BTAF1	-1.00986	27.5587	13.6855
384	BTBD16	-1.03606	0.832555	0.406002
385	BTBD19	-12.9546	0.793833	0.0001
386	BTC	13.8193	0.0001	1.44547
387	BTD	1.56806	3.77315	11.1876
388	BTG1	1.31593	30.171	75.1144
389	BTG2	-1.1018	9.49456	4.42386
390	BTN2A3P	-2.02957	1.30773	0.320299
391	BVES	10.9563	0.0001	0.198686
392	BZRAP1	9.68635	0.0001	0.0823914
393	C10orf10	13.9832	0.0001	1.61945
394	C10orf111	12.7065	0.0001	0.668396
395	C10orf114	-14.236	1.92952	0.0001
396	C10orf131	14.9251	0.0001	3.111
397	C10orf2	-1.11377	10.0715	4.65388
398	C10orf54	-1.40103	8.74747	3.3123
399	C10orf67	12.6372	0.0001	0.637066
400	C10orf68	11.8309	0.0001	0.364289
401	C10orf88	-1.38149	4.47495	1.71759
402	C11orf1	1.48257	0.91582	2.55923
403	C11orf16	-12.0852	0.434531	0.0001
404	C11orf24	-1.07048	6.4594	3.07571
405	C11orf45	13.4219	0.0001	1.09747
406	C11orf57	-3.73049	3.82201	0.28794
407	C11orf63	-13.444	1.1144	0.0001
408	C11orf71	-14.414	2.18291	0.0001
409	C11orf83	14.7604	0.0001	2.77547
410	C11orf84	1.31411	5.43269	13.5083
411	C11orf91	13.5646	0.0001	1.21155
412	C11orf92	10.8603	0.0001	0.185895
413	C11orf96	-3.0875	7.12531	0.838249
414	C12orf39	-1.06123	5.61173	2.68928
415	C12orf4	-2.02019	5.05338	1.24579
416	C12orf43	-1.20423	7.71149	3.34679
417	C12orf45	1.25884	6.49524	15.5433
418	C12orf5	-1.10868	4.10965	1.90572
419	C12orf50	12.1696	0.0001	0.460686
420	C12orf60	-12.8247	0.725445	0.0001
421	C12orf66	-1.35315	2.91206	1.13989
422	C14orf101	-1.30066	5.45231	2.21332
423	C14orf182	-11.6354	0.318134	0.0001
424	C14orf28	-13.9015	1.5303	0.0001
425	C15orf38-AP3S2	14.5699	0.0001	2.43203
426	C15orf39	1.47162	2.86841	7.95503
427	C15orf48	-13.6353	1.27242	0.0001
428	C15orf52	-1.21251	2.10845	0.90983
429	C15orf59	-12.741	0.684593	0.0001
430	C16orf46	1.35571	0.933587	2.38927
431	C16orf52	-1.62654	14.6245	4.73636
432	C16orf55	1.50068	0.684257	1.93629
433	C16orf59	-1.11622	5.10799	2.35632
434	C16orf88	-1.94612	4.76238	1.2359
435	C16orf91	3.1522	1.06306	9.45068
436	C16orf93	-1.19424	2.44647	1.06915
437	C16orf95	-13.4863	1.14758	0.0001
438	C16orf96	10.9762	0.0001	0.201445
439	C17orf100	-13.5848	1.22867	0.0001
440	C17orf104	-1.60642	0.668166	0.219434
441	C17orf107	-12.8137	0.71998	0.0001
442	C17orf47	-11.653	0.322045	0.0001
443	C17orf49	1.03694	21.1192	43.3338
444	C17orf51	-1.56373	1.07892	0.364972
445	C17orf53	-1.09911	12.8907	6.01743
446	C17orf59	2.8548	1.11503	8.06619
447	C17orf62	-1.131	12.5801	5.74408
448	C17orf67	-13.0868	0.870026	0.0001
449	C17orf96	-1.98577	2.56376	0.647291
450	C17orf97	-13.1856	0.931677	0.0001
451	C17orf99	12.4782	0.0001	0.570562
452	C18orf56	-1.59219	9.45447	3.13574
453	C19orf12	-2.1814	1.16677	0.257228
454	C19orf26	13.372	0.0001	1.06019
455	C19orf47	-1.02527	5.53009	2.71704
456	C19orf52	2.83063	0.795021	5.65565
457	C19orf55	-1.61685	3.18064	1.03704
458	C19orf57	-11.5843	0.307069	0.0001
459	C19orf71	13.8896	0.0001	1.51774
460	C19orf77	-12.6323	0.6349	0.0001
461	C1GALT1C1	1.26844	3.70804	8.93272
462	C1QL1	-13.2284	0.959734	0.0001
463	C1QTNF1	-1.28726	8.28688	3.39536
464	C1QTNF3	11.8259	0.0001	0.363038
465	C1QTNF3-AMACR	1.46349	0.641539	1.7692
466	C1QTNF9	11.0962	0.0001	0.21892
467	C1QTNF9B	-12.8363	0.731305	0.0001
468	C1QTNF9B-AS1	13.0242	0.0001	0.833038
469	C1RL-AS1	-1.32763	18.123	7.22063
470	C1orf101	-14.3372	2.06978	0.0001
471	C1orf116	10.3526	0.0001	0.130747
472	C1orf131	-1.23456	6.73079	2.8604
473	C1orf140	11.4211	0.0001	0.274215
474	C1orf145	-3.46358	3.37985	0.306376
475	C1orf151-NBL1	2.10291	5.89735	25.3335
476	C1orf174	-1.0377	13.5131	6.58228
477	C1orf189	-13.9267	1.55721	0.0001
478	C1orf192	1.00667	2.31089	4.6432
479	C1orf210	-13.0128	0.826504	0.0001
480	C1orf220	12.6167	0.0001	0.628075
481	C1orf226	-1.00368	1.69685	0.846263
482	C1orf228	-1.02425	0.953477	0.468792
483	C1orf51	12.4334	0.0001	0.553139
484	C1orf53	1.70784	2.16144	7.06081
485	C1orf54	-14.309	2.02968	0.0001
486	C1orf63	1.66467	8.35774	26.4975
487	C2	-1.20978	1.96646	0.850171
488	C20orf141	14.0417	0.0001	1.6864
489	C20orf195	-13.014	0.827201	0.0001
490	C20orf196	14.3661	0.0001	2.11163
491	C21orf2	2.26844	0.48134	2.31911
492	C21orf49	15.1109	0.0001	3.53871
493	C21orf58	-1.7355	7.58857	2.27889
494	C21orf67	-13.7452	1.37318	0.0001
495	C21orf91	-1.16119	3.8936	1.741
496	C22orf23	-1.10248	1.78425	0.83095
497	C22orf26	-12.3306	0.515077	0.0001
498	C22orf43	-12.6757	0.654274	0.0001
499	C22orf46	-2.20384	8.19031	1.77778
500	C2CD4C	1.54714	0.413663	1.20888
501	C2orf27B	12.431	0.0001	0.552197
502	C2orf42	-3.66063	4.38454	0.346709
503	C2orf48	15.5155	0.0001	4.68421
504	C2orf49	-1.1047	17.0894	7.94654
505	C2orf62	-14.1173	1.77718	0.0001
506	C2orf81	-1.32844	0.952073	0.379115
507	C3AR1	-12.6048	0.622924	0.0001
508	C3orf52	1.39977	2.21985	5.85727
509	C3orf62	-1.30515	1.71811	0.695282
510	C3orf67	-1.286	1.65499	0.67869
511	C4BPB	-13.3259	1.02684	0.0001
512	C4orf27	1.01117	8.02139	16.1675
513	C4orf36	-14.604	2.49017	0.0001
514	C4orf47	-14.0961	1.75124	0.0001
515	C4orf48	2.64048	3.96277	24.7095
516	C5	-3.16712	1.66266	0.185099
517	C5AR1	-1.12701	11.1902	5.1236
518	C5AR2	-1.66906	35.4448	11.1459
519	C5orf22	-1.39202	20.8448	7.94253
520	C5orf27	-1.07043	0.721931	0.343767
521	C5orf4	1.51837	0.293536	0.840886
522	C5orf45	1.83521	0.518061	1.84856
523	C5orf54	-1.61519	2.55201	0.83303
524	C5orf55	-2.13044	2.8466	0.65013
525	C5orf63	-10.6803	0.164098	0.0001
526	C6orf1	-1.13549	7.14602	3.25272
527	C6orf120	-1.31967	5.94153	2.38033
528	C6orf132	-1.74611	0.129138	0.0384965
529	C6orf136	1.61333	6.96485	21.3095
530	C6orf203	-1.38635	14.5195	5.55415
531	C6orf222	-10.8146	0.180108	0.0001
532	C6orf223	-2.90875	1.89226	0.251977
533	C6orf226	15.368	0.0001	4.22889
534	C6orf47	-1.47032	3.51618	1.269
535	C6orf48	1.21528	113.228	262.899
536	C6orf57	2.06586	6.41594	26.8625
537	C6orf62	-2.24115	47.9468	10.1416
538	C6orf89	-1.11566	13.1968	6.09008
539	C6orf99	-1.03996	3.18805	1.55048
540	C7orf10	1.91282	0.617125	2.32375
541	C7orf29	-13.4148	1.09206	0.0001
542	C7orf43	-1.52803	4.87667	1.69099
543	C7orf55	14.8662	0.0001	2.98656
544	C7orf63	-13.5448	1.19503	0.0001
545	C8orf44-SGK3	-14.0705	1.7204	0.0001
546	C8orf58	-2.68243	2.50958	0.39094
547	C8orf82	2.38486	1.07886	5.63483
548	C9orf116	15.7919	0.0001	5.67342
549	C9orf131	-11.2361	0.241218	0.0001
550	C9orf152	12.9553	0.0001	0.794193
551	C9orf153	-14.224	1.91362	0.0001
552	C9orf156	-2.59477	2.81249	0.465573
553	C9orf16	1.95545	13.0695	50.6884
554	C9orf174	-12.6449	0.640443	0.0001
555	C9orf40	2.15364	1.80037	8.01075
556	C9orf41	-1.59778	10.5548	3.48714
557	C9orf57	12.6703	0.0001	0.651861
558	C9orf69	-1.21484	10.3993	4.48022
559	C9orf72	1.47991	1.90906	5.32495
560	C9orf84	2.05766	0.208614	0.868485
561	CA11	-1.03874	4.02087	1.95717
562	CA13	11.6127	0.0001	0.313173
563	CA14	-12.3643	0.52727	0.0001
564	CA5BP1	14.8909	0.0001	3.03816
565	CAAP1	-1.17426	9.45001	4.1874
566	CABLES1	-2.28228	4.46368	0.917608
567	CABLES2	-2.04754	3.36487	0.813947
568	CACNA1A	9.8719	0.0001	0.0936998
569	CACNA1C	-9.43777	0.0693508	0.0001
570	CACNA1G	-2.4327	0.616314	0.114153
571	CACNA1I	9.78306	0.0001	0.0881035
572	CACNG6	14.7794	0.0001	2.81214
573	CACNG8	-1.93539	1.72354	0.450621
574	CACTIN-AS1	13.8199	0.0001	1.44611
575	CADM1	-12.2922	0.501558	0.0001
576	CADM4	-1.84719	5.74702	1.59729
577	CAGE1	13.7735	0.0001	1.40039
578	CAHM	-14.1069	1.76445	0.0001
579	CALHM2	1.71707	0.605125	1.98946
580	CALHM3	13.485	0.0001	1.14658
581	CAMK2A	-10.8781	0.188207	0.0001
582	CAMK2B	12.8503	0.0001	0.738446
583	CAMK2N2	-1.48519	2.42885	0.86759
584	CAMKK1	-1.10833	4.0826	1.89364
585	CAMSAP2	-1.53783	12.337	4.2489
586	CAMTA1	1.15858	34.7271	77.5239
587	CAPN10	-1.04952	5.15075	2.48848
588	CAPN3	-3.62768	3.20081	0.258952
589	CAPN5	1.36599	0.211879	0.546124
590	CAPRIN2	-2.53601	29.2581	5.04466
591	CAPS	12.4112	0.0001	0.544697
592	CAPS2	-13.4821	1.14424	0.0001
593	CARD17	-14.3907	2.14805	0.0001
594	CARD6	-1.90617	3.58615	0.956787
595	CARD9	-12.0393	0.420924	0.0001
596	CARNS1	-11.7138	0.335889	0.0001
597	CARS	-1.26919	69.969	29.0296
598	CASC1	-11.6872	0.329765	0.0001
599	CASC2	-12.094	0.437166	0.0001
600	CASD1	-1.4408	10.1131	3.72529
601	CASKIN2	-1.17769	4.38747	1.93952
602	CASP14	-1.57229	156.011	52.4625
603	CASP4	-1.1664	30.2214	13.4646
604	CASP5	-15.3179	4.08467	0.0001
605	CASP8	-1.3636	10.8661	4.22269
606	CASP9	-2.37133	11.3987	2.20299
607	CATSPER2P1	-2.20798	1.46271	0.316585
608	CBLB	-1.281	11.9749	4.92778
609	CBR3-AS1	-1.20343	2.4385	1.0589
610	CBS	-1.66044	23.8142	7.53343
611	CBWD5	13.9544	0.000377197	5.98782
612	CBX3P2	-12.6278	0.632901	0.0001
613	CBX4	1.0793	8.61822	18.2104
614	CC2D1B	-1.07998	4.8291	2.28433
615	CCBE1	10.8657	0.0001	0.186593
616	CCBP2	1.44774	0.459509	1.25345
617	CCDC101	1.32483	2.47586	6.2021
618	CCDC102A	-1.92071	2.2428	0.592377
619	CCDC103	12.2481	0.0001	0.486454
620	CCDC106	-12.3251	0.513141	0.0001
621	CCDC110	-12.5843	0.614129	0.0001
622	CCDC115	1.82844	1.13964	4.04747
623	CCDC120	-2.21541	3.2372	0.697049
624	CCDC121	-12.5592	0.603532	0.0001
625	CCDC126	-1.07941	2.10558	0.996409
626	CCDC13	10.9727	0.0001	0.200963
627	CCDC132	-1.52638	7.50824	2.60646
628	CCDC136	12.3162	0.0001	0.509979
629	CCDC144NL	12.6521	0.0001	0.643664
630	CCDC146	-1.91388	0.733838	0.194745
631	CCDC147	-11.6146	0.313572	0.0001
632	CCDC149	12.8563	0.0001	0.741559
633	CCDC154	-11.8628	0.372438	0.0001
634	CCDC159	-1.11542	1.20978	0.558383
635	CCDC167	2.01491	3.20891	12.969
636	CCDC169-SOHLH2	1.24367	0.0001	0.0002368
637	CCDC173	-11.3429	0.259755	0.0001
638	CCDC174	-1.08942	6.26909	2.94617
639	CCDC176	-1.45537	0.658875	0.240267
640	CCDC177	-11.6735	0.326642	0.0001
641	CCDC28B	1.57173	2.55627	7.59878
642	CCDC3	12.8025	0.0001	0.714387
643	CCDC30	-11.8323	0.364643	0.0001
644	CCDC39	-10.831	0.18216	0.0001
645	CCDC53	-1.12806	12.8345	5.87218
646	CCDC64	-1.23419	10.9655	4.66122
647	CCDC65	11.7529	0.0001	0.345119
648	CCDC66	-1.07624	10.6421	5.04714
649	CCDC69	-1.14244	16.989	7.69589
650	CCDC71	-12.1663	0.459636	0.0001
651	CCDC71L	-2.23122	5.81196	1.23782
652	CCDC73	-12.5471	0.598482	0.0001
653	CCDC78	13.3302	0.0001	1.02988
654	CCDC84	-14.3501	2.08841	0.0001
655	CCDC85A	-1.23843	1.89309	0.802353
656	CCDC85B	1.44835	1.20677	3.29322
657	CCDC88B	-1.08419	0.897308	0.423221
658	CCDC92	-1.33068	0.896637	0.356485
659	CCDC97	-1.14549	4.33639	1.9602
660	CCL20	-2.73668	127.693	19.1577
661	CCL22	11.952	0.0001	0.396188
662	CCL26	-14.2514	1.95028	0.0001
663	CCL5	2.90495	1.28714	9.64058
664	CCM2	-1.72736	25.9643	7.84135
665	CCNA1	12.0353	0.0001	0.419759
666	CCND1	-2.46959	10.7158	1.93466
667	CCNG2	1.99243	5.31621	21.1535
668	CCNJL	-2.16132	2.28827	0.511548
669	CCNT2	-1.37761	7.91368	3.04563
670	CCR1	-12.0177	0.414655	0.0001
671	CCSAP	1.57816	3.44471	10.2855
672	CCT6B	-14.3288	2.05775	0.0001
673	CD163L1	10.7809	0.0001	0.175938
674	CD177	-1.18603	1.5464	0.679657
675	CD22	13.5821	0.0001	1.22638
676	CD27-AS1	2.99386	0.427651	3.40667
677	CD274	-13.4984	1.15722	0.0001
678	CD3EAP	-1.05517	8.55036	4.11477
679	CD44	1.06632	37.9388	79.4471
680	CD55	-1.04778	874.854	423.178
681	CD7	-13.0604	0.854252	0.0001
682	CD72	-12.1788	0.463633	0.0001
683	CD74	-14.3697	2.1169	0.0001
684	CD79A	12.6608	0.0001	0.647569
685	CD79B	12.8475	0.0001	0.737002
686	CD82	1.5162	2.39082	6.83862
687	CDA	1.12698	19.3075	42.1677
688	CDADC1	1.17459	1.23084	2.77835
689	CDAN1	-1.25509	8.74151	3.66241
690	CDC14A	1.92095	0.254359	0.96319
691	CDC20	1.01474	20.4946	41.4101
692	CDC26	1.15905	4.88189	10.9018
693	CDC42BPA	-1.07642	16.4609	7.80581
694	CDC42BPB	-1.01071	33.8911	16.8202
695	CDC42EP2	-2.42407	4.47233	0.833326
696	CDC42EP4	1.35496	6.58138	16.8345
697	CDCP1	-1.63703	17.4655	5.61547
698	CDH26	-14.2258	1.91593	0.0001
699	CDH4	-10.4269	0.137657	0.0001
700	CDHR2	-13.0707	0.860324	0.0001
701	CDK10	-1.17778	13.2841	5.872
702	CDK13	-1.22779	6.62938	2.83055
703	CDK17	-1.85622	42.9429	11.8608
704	CDK20	2.14614	0.456402	2.02022
705	CDK5R2	-1.48482	1.2705	0.45394
706	CDKN1B	1.14002	16.3336	35.9966
707	CDKN2B-AS1	-1.14699	11.1004	5.01256
708	CDKN2D	15.3006	0.0001	4.03576
709	CDNF	-1.31206	3.25278	1.31004
710	CDON	1.05102	0.459972	0.953062
711	CDR2	1.16057	2.28081	5.09866
712	CDRT1	-2.22419	2.61546	0.559759
713	CDS1	11.3497	0.0001	0.26097
714	CEACAM1	-11.7827	0.352327	0.0001
715	CEACAM22P	-12.5413	0.596091	0.0001
716	CEBPA	13.0193	0.0001	0.830205
717	CEBPD	1.77099	7.55144	25.7722
718	CEBPE	-13.2554	0.977885	0.0001
719	CECR7	1.60983	1.0984	3.35249
720	CELF2	1.46486	1.08775	3.00258
721	CELF6	13.4685	0.0001	1.13354
722	CENPB	-1.73623	26.7373	8.0253
723	CENPBD1	-2.26312	3.69014	0.768735
724	CENPP	-1.49596	9.81201	3.47879
725	CEP104	-1.1501	6.83541	3.07999
726	CEP135	-1.29935	2.37949	0.966809
727	CEP192	-1.30659	2.49043	1.00682
728	CEP72	-1.19579	8.96073	3.91178
729	CEP76	1.10151	1.62382	3.48438
730	CEP95	-1.01109	13.7583	6.82645
731	CEP97	1.08665	2.7213	5.77949
732	CERK	-2.04938	16.6409	4.02025
733	CES2	-1.97421	15.0396	3.82771
734	CES3	-11.4844	0.286525	0.0001
735	CETN3	1.13798	8.01446	17.6376
736	CETN4P	-14.2899	2.00299	0.0001
737	CFP	-12.5841	0.614027	0.0001
738	CHAC1	-3.57622	7.42339	0.622376
739	CHAC2	-1.70123	8.37755	2.5763
740	CHAMP1	-1.42916	12.2706	4.55664
741	CHCHD2	1.05541	28.2003	58.6091
742	CHDH	11.2625	0.0001	0.245673
743	CHEK2P2	12.0752	0.0001	0.43153
744	CHFR	-1.91292	7.01519	1.86292
745	CHI3L2	12.4923	0.0001	0.576183
746	CHIC1	-1.16433	6.15474	2.74606
747	CHIC2	-1.19885	26.0326	11.3404
748	CHKB-CPT1B	13.6708	0.0001	1.30413
749	CHMP6	-2.17746	3.89096	0.860154
750	CHPF2	-1.02366	6.28097	3.0894
751	CHRD	-1.35447	0.68984	0.269781
752	CHRFAM7A	2.92395	0.100508	0.762774
753	CHRNA3	1.98387	0.347568	1.37481
754	CHRNA7	-1.03107	1.27912	0.625932
755	CHRNA9	-13.1144	0.886822	0.0001
756	CHRNB1	1.17593	3.39088	7.6613
757	CHST1	1.23912	0.649007	1.53201
758	CHST12	1.8286	0.540294	1.91908
759	CHST14	1.20998	1.19193	2.75734
760	CHST2	-11.745	0.343236	0.0001
761	CHST3	-1.01079	5.48443	2.72178
762	CHST7	1.12309	0.718862	1.56578
763	CHSY1	-1.03602	15.2228	7.42373
764	CHTF8	-1.14155	19.9953	9.06333
765	CHURC1-FNTB	-2.8237	7.04162	0.994615
766	CIB2	1.28654	0.597193	1.45681
767	CIDEB	1.03626	1.08759	2.23054
768	CIDEC	1.88213	0.7374	2.71819
769	CIITA	-10.9295	0.195028	0.0001
770	CILP	10.7166	0.0001	0.168272
771	CIRBP-AS1	-12.7801	0.703384	0.0001
772	CIRH1A	-1.02063	39.6415	19.5394
773	CITED1	15.057	0.0001	3.40892
774	CKMT1B	-1.20027	4.2788	1.86211
775	CKS1B	1.28431	12.3298	30.0312
776	CLASP1	-1.12617	17.3075	7.92911
777	CLCA2	-12.1986	0.470052	0.0001
778	CLCF1	-1.47722	8.78741	3.15626
779	CLCN1	11.6352	0.0001	0.318087
780	CLCN4	-2.17892	0.732493	0.161764
781	CLCN5	1.41255	2.56063	6.81659
782	CLCNKA	-11.1022	0.219838	0.0001
783	CLCNKB	-13.9062	1.53528	0.0001
784	CLDN1	-1.93583	31.4366	8.21659
785	CLDN11	-12.6661	0.649942	0.0001
786	CLDN12	1.0734	4.59021	9.65961
787	CLDN18	11.5385	0.0001	0.297472
788	CLDN23	13.4304	0.0001	1.10395
789	CLDN4	12.3994	0.0001	0.540239
790	CLDND2	-13.407	1.08622	0.0001
791	CLEC12B	-11.7433	0.342839	0.0001
792	CLEC17A	-12.0444	0.422412	0.0001
793	CLEC4A	-12.9105	0.769913	0.0001
794	CLIC3	-15.8497	5.90522	0.0001
795	CLIC5	1.90963	0.190113	0.714281
796	CLIC6	-1.9601	0.859741	0.220963
797	CLIP2	-1.73134	2.98971	0.900417
798	CLIP3	1.78783	0.268801	0.928158
799	CLK4	1.38321	7.44751	19.4267
800	CLMN	-1.01696	2.08106	1.02837
801	CLOCK	-1.51426	5.32419	1.86387
802	CLP1	-14.6599	2.58855	0.0001
803	CLPSL2	15.8095	0.0001	5.74282
804	CLUHP3	-1.4999	5.31675	1.87988
805	CMTM7	1.23181	1.94147	4.55978
806	CMYA5	9.0765	0.0001	0.0539883
807	CNBD2	-12.1732	0.461855	0.0001
808	CNBP	1.27439	99.0572	239.616
809	CNFN	16.3596	0.0001	8.40856
810	CNGB1	-11.3377	0.25882	0.0001
811	CNIH3	-13.7012	1.33186	0.0001
812	CNKSR3	3.06355	0.600565	5.02088
813	CNOT11	-1.54303	27.668	9.49469
814	CNOT2	-1.03964	30.5123	14.8427
815	CNPY2	-2.18726	87.4336	19.1976
816	CNST	-1.1415	5.59764	2.53735
817	CNTD1	-11.6637	0.324425	0.0001
818	CNTNAP3	-10.8315	0.182222	0.0001
819	COA3	1.00466	9.72681	19.5165
820	COL11A2	-2.26703	0.562126	0.116786
821	COL15A1	10.4329	0.0001	0.138236
822	COL16A1	-1.22509	4.55461	1.94833
823	COL18A1	1.80487	0.182131	0.636362
824	COL21A1	10.9098	0.0001	0.192382
825	COL26A1	-11.7007	0.33286	0.0001
826	COL4A4	-1.15233	0.359259	0.16163
827	COL5A2	1.46798	0.116323	0.321789
828	COL6A3	-9.81318	0.0899624	0.0001
829	COL6A4P1	-12.8667	0.746889	0.0001
830	COL8A1	-1.0594	0.528687	0.25368
831	COL9A2	11.3448	0.0001	0.260087
832	COL9A3	-2.27948	6.24158	1.28559
833	COMMD3	-1.25943	33.1269	13.8374
834	COMMD3-BMI1	2.06801	1.41842	5.94754
835	COMMD8	1.88716	1.68536	6.23427
836	COMTD1	-1.02358	19.4236	9.55438
837	COPS5	-1.11433	16.8504	7.78331
838	COPZ2	1.00859	4.01197	8.07188
839	CORIN	-11.0376	0.210203	0.0001
840	CORO1C	-1.03132	38.7873	18.9772
841	CORO2A	-1.0191	1.24147	0.612573
842	CORO6	-1.32548	9.47516	3.78074
843	COX10-AS1	-2.00028	11.6269	2.90616
844	COX18	1.1183	7.45015	16.1736
845	COX6A1	1.02146	56.0166	113.712
846	COX8A	1.72956	92.0729	305.338
847	CP	1.6227	0.261886	0.806478
848	CPB2-AS1	11.4772	0.0001	0.285087
849	CPEB2	1.37447	2.06886	5.364
850	CPED1	-11.7662	0.34832	0.0001
851	CPLX1	-1.96112	1.89529	0.486764
852	CPM	-1.00179	157.603	78.7039
853	CPQ	2.23907	0.430179	2.03085
854	CPT2	-1.10569	9.48294	4.40653
855	CR1L	-12.499	0.578867	0.0001
856	CRADD	1.05735	11.9588	24.8875
857	CREB3L2	1.13251	7.51131	16.4678
858	CREB3L3	1.58746	8.86711	26.6474
859	CREBBP	-1.03316	7.77876	3.80099
860	CREBRF	2.24804	1.65092	7.8425
861	CRISPLD2	1.83352	0.197497	0.703891
862	CRK	-1.12715	21.8994	10.026
863	CRLF3	1.0944	7.1728	15.3157
864	CROCCP2	2.48998	0.587105	3.29817
865	CROCCP3	8.24698	0.0001	0.03038
866	CRSP8P	2.26278	1.31568	6.31413
867	CRTC1	-2.78488	3.62949	0.526638
868	CRY1	-4.36887	21.0799	1.02025
869	CRYAB	13.8378	0.0001	1.46417
870	CRYBB2	-2.16125	2.57578	0.575848
871	CRYGS	-13.4406	1.1118	0.0001
872	CSF1R	-1.75706	0.641919	0.189912
873	CSF2	1.26969	3.95136	9.5271
874	CSF2RA	-1.15966	8.17389	3.65879
875	CSGALNACT1	-1.47652	18.2223	6.54826
876	CSK	-1.82746	13.6377	3.84255
877	CSMD3	9.63805	0.0001	0.0796788
878	CSNK1A1P1	-1.11166	2.25003	1.04123
879	CSNK1G3	-1.06647	17.0002	8.11735
880	CSPP1	-1.02436	8.58103	4.21869
881	CSRNP1	-1.24066	14.3162	6.0583
882	CSRP2	1.38063	8.16928	21.2714
883	CST7	-13.0635	0.85605	0.0001
884	CSTF2T	-1.34617	17.2781	6.7961
885	CSTF3-AS1	9.27073	0.0001	0.0617687
886	CT49	1.855	1.66177	6.0115
887	CTAGE15P	-1.64201	0.47016	0.150644
888	CTAGE4	-13.6019	1.24334	0.0001
889	CTAGE6P	-1.6498	0.46607	0.148529
890	CTAGE7P	-1.57265	0.873878	0.293789
891	CTDP1	-1.84524	4.78972	1.33302
892	CTDSP1	-1.44305	11.8284	4.35036
893	CTGF	-3.06851	3.46043	0.412492
894	CTH	-1.04028	9.34277	4.54275
895	CTNS	-1.3308	6.2246	2.47457
896	CTR9	-1.3311	22.0642	8.76973
897	CTRL	-14.0001	1.63855	0.0001
898	CTXN1	15.8546	0.0001	5.92519
899	CUBN	9.60143	0.0001	0.0776815
900	CUL5	-2.82648	3.68903	0.520064
901	CWC25	-1.00721	18.996	9.45067
902	CXADRP2	1.94247	0.241808	0.929424
903	CXADRP3	-11.5761	0.305326	0.0001
904	CXCL1	-3.42978	7.95279	0.737995
905	CXCL10	13.1342	0.0001	0.89909
906	CXCL11	12.6851	0.0001	0.658568
907	CXCL17	13.1759	0.0001	0.925421
908	CXCL3	1.44761	14.9792	40.8567
909	CXXC1	-1.37572	17.6828	6.81423
910	CXorf31	-14.1735	1.84771	0.0001
911	CXorf40A	-1.64065	9.46225	3.03465
912	CYB561D1	-1.39179	2.93908	1.12006
913	CYB5A	1.07863	23.2346	49.0722
914	CYB5D1	-1.07137	12.8669	6.12292
915	CYP1A1	7.35779	0.364783	59.8341
916	CYP1A2	11.3532	0.0001	0.261612
917	CYP1B1	2.92764	4.74435	36.0981
918	CYP27B1	11.9708	0.0001	0.401399
919	CYP27C1	-11.1136	0.221585	0.0001
920	CYP2E1	-12.2931	0.501887	0.0001
921	CYP2R1	-1.61072	2.13486	0.699027
922	CYP2S1	12.7158	0.0001	0.672712
923	CYP2U1	-1.06073	0.484774	0.232395
924	CYP3A5	12.2792	0.0001	0.497045
925	CYP46A1	11.8558	0.0001	0.37065
926	CYP4F2	-13.9403	1.57198	0.0001
927	CYP4F24P	-1.14137	0.834718	0.378403
928	CYP4F3	-13.7992	1.42556	0.0001
929	CYP4X1	11.9228	0.0001	0.388246
930	CYP8B1	-11.4146	0.272977	0.0001
931	CYR61	-1.37232	15.6304	6.03755
932	CYS1	-12.1758	0.462694	0.0001
933	CYSTM1	1.02732	22.6965	46.2609
934	CYTH1	-1.31762	13.9517	5.59737
935	DAB2	-1.80018	6.30025	1.80905
936	DACT2	-2.86521	22.9475	3.14936
937	DAGLA	-1.82376	1.11971	0.316301
938	DAND5	1.3689	0.594875	1.53641
939	DAPK1	1.85786	0.1498	0.542979
940	DAW1	-1.04114	1.121	0.544743
941	DBNDD1	-2.38357	1.75412	0.33615
942	DCAF12	-1.26746	38.7057	16.078
943	DCAF13P3	1.24722	2.6846	6.37281
944	DCAF4	-1.57002	1.95552	0.658626
945	DCAF4L1	12.0421	0.0001	0.421736
946	DCAF8L1	-12.3629	0.526738	0.0001
947	DCBLD1	-1.68937	66.6346	20.6609
948	DCBLD2	-1.00466	8.96843	4.46974
949	DCDC1	12.2539	0.0001	0.488406
950	DCLK1	-11.4295	0.275827	0.0001
951	DCLRE1C	-1.1719	4.99268	2.21593
952	DCP1A	-1.6251	6.21638	2.01527
953	DCP1B	-1.03606	2.79293	1.36199
954	DCPS	1.52581	3.12954	9.01145
955	DCUN1D2	-1.86694	4.19188	1.14922
956	DCUN1D3	-2.8429	2.83885	0.39568
957	DCUN1D5	-1.19064	2.70563	1.18536
958	DDTL	1.00729	7.46139	14.9984
959	DDX11L2	2.39362	0.425664	2.23676
960	DDX11L9	1.60423	0.14806	0.450151
961	DDX20	-1.30956	4.33716	1.7498
962	DDX26B	1.52507	0.264157	0.760244
963	DDX42	-1.23612	29.8977	12.692
964	DDX52	-1.21239	15.7645	6.80323
965	DEDD2	2.72507	0.724261	4.78877
966	DEF8	1.0414	6.06265	12.4783
967	DENND1B	-2.51229	3.07936	0.539743
968	DENND1C	-12.6753	0.654115	0.0001
969	DENND2C	-13.091	0.872547	0.0001
970	DENND3	1.40099	0.490966	1.29656
971	DENND4A	-1.80441	11.3063	3.23697
972	DENND4B	-1.15435	12.3207	5.53532
973	DENND5B	-1.06902	18.5476	8.84056
974	DENND6B	-1.79919	1.34645	0.386883
975	DEXI	-1.30464	1.50354	0.608668
976	DGCR11	13.0744	0.0001	0.862549
977	DGCR14	-1.46134	2.99798	1.08873
978	DGKH	-1.07417	2.93419	1.39358
979	DHDH	12.9844	0.0001	0.81041
980	DHRS13	-1.11697	4.56886	2.10652
981	DHRS3	13.96	0.0001	1.59359
982	DHRS7	-1.39142	14.2054	5.41493
983	DHX37	-1.23848	10.6308	4.50555
984	DIO2	-1.16489	5.06566	2.25928
985	DIP2C	-1.11077	3.13922	1.45361
986	DIXDC1	-1.38959	1.52682	0.582748
987	DKFZP434I0714	-12.8171	0.721681	0.0001
988	DKFZP686I15217	1.60185	3.72446	11.3049
989	DKFZp434J0226	-13.3541	1.04709	0.0001
990	DKFZp686O1327	12.5381	0.0001	0.594758
991	DKKL1	-12.7168	0.673197	0.0001
992	DLEU1	1.38923	4.45936	11.6808
993	DLEU2L	1.72242	0.891065	2.94042
994	DLG1	-1.29886	41.1322	16.7181
995	DLG1-AS1	-12.4248	0.549845	0.0001
996	DLG5-AS1	-11.9045	0.383362	0.0001
997	DLGAP1-AS1	-1.03946	10.6878	5.1997
998	DLK2	-1.66838	4.40101	1.38459
999	DLL4	12.9846	0.0001	0.810529
1000	DLX1	-2.44332	2.35766	0.433481
1001	DLX2	-1.32638	1.06291	0.423855
1002	DLX6	12.1637	0.0001	0.458821
1003	DMBT1	-10.4906	0.143878	0.0001
1004	DMD	-1.52381	57.2722	19.9173
1005	DMGDH	11.4697	0.0001	0.283611
1006	DMRTA2	-2.54746	2.29498	0.392569
1007	DNAH1	-2.13848	0.446518	0.101413
1008	DNAH17	-1.12912	0.728739	0.333175
1009	DNAH2	-1.00086	0.64011	0.319865
1010	DNAI1	-11.3949	0.269277	0.0001
1011	DNAJB3	13.4454	0.0001	1.11546
1012	DNAJB7	-11.9897	0.406681	0.0001
1013	DNAJB9	1.97744	1.58815	6.25403
1014	DNAJC12	13.561	0.0001	1.20855
1015	DNAJC16	-1.72728	4.89793	1.47928
1016	DNAJC17	-1.84195	8.79023	2.45199
1017	DNAJC18	-2.28362	2.49621	0.512677
1018	DNAJC22	-13.3249	1.02608	0.0001
1019	DNAJC3	1.04561	6.04136	12.4708
1020	DNAJC5	-1.36745	11.0505	4.28292
1021	DNAJC9-AS1	11.9686	0.0001	0.400773
1022	DNAL4	-1.13652	4.80656	2.18629
1023	DNASE1L1	-1.8015	8.64547	2.48018
1024	DND1	14.06	0.0001	1.70802
1025	DNM1P41	2.08958	0.0588761	0.250591
1026	DNM3	2.1104	0.132165	0.570704
1027	DNMT3L	-14.5591	2.414	0.0001
1028	DOCK11	-1.22577	0.933874	0.399295
1029	DOCK2	11.1532	0.0001	0.227751
1030	DOCK5	-1.58137	16.8795	5.64051
1031	DOCK8	-10.1421	0.112996	0.0001
1032	DOK1	-12.2057	0.472378	0.0001
1033	DOK3	-12.3782	0.532355	0.0001
1034	DOK4	1.31984	0.679487	1.69626
1035	DPEP3	-12.5528	0.600867	0.0001
1036	DPF3	1.44733	0.3388	0.92392
1037	DPH5	1.53654	5.7639	16.721
1038	DPM3	1.78653	11.5567	39.8688
1039	DPY19L1P1	2.00538	1.87602	7.53214
1040	DPY19L2P1	-12.1761	0.462772	0.0001
1041	DPY19L2P3	13.0612	0.0001	0.854722
1042	DPY19L2P4	11.8491	0.0001	0.368917
1043	DPY19L3	-1.10159	2.76864	1.29019
1044	DPY30	1.30757	18.3458	45.4102
1045	DPYSL3	10.6654	0.0001	0.162407
1046	DQX1	-11.6884	0.330023	0.0001
1047	DRAM1	-1.18521	12.9958	5.71505
1048	DSCC1	-1.17837	6.65121	2.93883
1049	DSCR3	-1.28695	12.7184	5.2122
1050	DSCR8	-14.549	2.39704	0.0001
1051	DSEL	-1.4088	11.1239	4.18953
1052	DTNBP1	-1.51104	29.8503	10.4732
1053	DTX4	-1.90366	6.1182	1.63518
1054	DUOX2	-10.5541	0.150352	0.0001
1055	DUS4L	-2.10235	4.15386	0.967348
1056	DUSP13	12.4567	0.0001	0.562137
1057	DUSP18	-12.2206	0.477261	0.0001
1058	DUSP2	-12.8993	0.763944	0.0001
1059	DUSP22	-1.60097	9.75491	3.21575
1060	DUSP23	-1.17547	27.3458	12.1071
1061	DUSP4	-1.21109	5.7497	2.48354
1062	DUSP5	-1.14822	34.1177	15.3933
1063	DUSP5P1	-12.2221	0.477778	0.0001
1064	DUSP6	-2.11888	24.1454	5.55889
1065	DYRK3	2.11442	0.460514	1.9941
1066	DZANK1	-2.87796	1.75823	0.23918
1067	DZIP1	-1.73414	2.0437	0.61431
1068	E2F5	13.6733	0.0001	1.3064
1069	E4F1	-1.51518	9.45419	3.30757
1070	EAF2	-13.7187	1.34814	0.0001
1071	EBF4	13.6196	0.0001	1.2587
1072	EBI3	14.9251	0.0001	3.11107
1073	EBLN2	14.1436	0.0001	1.80988
1074	ECE2	-1.31696	7.44154	2.98688
1075	ECHDC2	-14.4698	2.26912	0.0001
1076	EDA2R	-11.4664	0.282962	0.0001
1077	EDAR	10.7562	0.0001	0.172952
1078	EDC4	-1.11958	12.4182	5.71522
1079	EDN1	-1.76519	5.28459	1.55466
1080	EDN2	3.4391	1.29629	14.0596
1081	EED	-1.21749	17.5958	7.56673
1082	EEF1A2	1.22486	22.981	53.7143
1083	EEF1DP3	-1.09004	3.67579	1.7267
1084	EEF1E1	1.06763	7.08732	14.8549
1085	EEF2K	-2.06008	13.2228	3.17087
1086	EFCAB12	-11.6677	0.325327	0.0001
1087	EFCAB14	-1.19451	32.3601	14.1393
1088	EFCAB4A	-12.3961	0.539003	0.0001
1089	EFCAB5	-2.23851	0.797435	0.16898
1090	EFCAB7	2.20611	0.75386	3.47854
1091	EFEMP2	12.1431	0.0001	0.452312
1092	EFHD1	1.69664	0.606517	1.96599
1093	EFHD2	-1.54681	16.8833	5.77858
1094	EFNA1	1.85884	49.2312	178.569
1095	EFNA2	-1.95759	2.0663	0.531986
1096	EFNA3	1.58915	3.16716	9.52912
1097	EFNA4	2.5019	3.31601	18.7829
1098	EFNB1	-1.43322	5.04169	1.86696
1099	EFNB2	-2.21146	7.86413	1.69799
1100	EFR3A	-1.13602	7.24676	3.29737
1101	EFTUD1P1	-2.01401	7.10719	1.75963
1102	EGFR	-1.57117	41.1796	13.8584
1103	EGR1	-2.64628	226.568	36.19
1104	EGR2	-14.6903	2.64384	0.0001
1105	EGR3	-15.0846	3.4746	0.0001
1106	EHBP1L1	-2.19591	19.3657	4.22667
1107	EHD1	-1.63578	6.79559	2.18679
1108	EID2	-2.13358	6.1286	1.39666
1109	EID3	1.90251	0.568156	2.12413
1110	EIF4A2	1.41704	44.5542	118.976
1111	EIF4EBP2	-1.42115	23.3949	8.736
1112	EIF5	-2.83652	67.305	9.42258
1113	EIF5A2	-3.49046	3.06303	0.272533
1114	ELAC1	-1.06242	0.882204	0.422425
1115	ELF2	-1.10676	20.9098	9.70918
1116	ELF3	14.648	0.0001	2.56732
1117	ELFN1	11.2878	0.0001	0.250023
1118	ELK4	-1.18243	11.7964	5.1976
1119	ELMO3	-11.9151	0.386182	0.0001
1120	ELMOD1	-11.8854	0.378322	0.0001
1121	ELMOD2	-1.23093	8.62888	3.67627
1122	ELOVL7	13.8971	0.0001	1.52559
1123	EMC6	-1.03863	32.2561	15.7019
1124	EME2	12.8871	0.0001	0.757535
1125	EMID1	11.9451	0.0001	0.394311
1126	EMILIN1	10.9438	0.0001	0.196974
1127	EML5	-1.6468	0.449743	0.143624
1128	EML6	-1.69596	3.03338	0.936252
1129	EMP1	-1.62947	24.9579	8.06657
1130	EMR3	10.7297	0.0001	0.169808
1131	ENC1	-1.43212	2.08489	0.772632
1132	ENDOG	-1.27654	9.28056	3.83087
1133	ENDOU	-11.7048	0.333817	0.0001
1134	ENDOV	-1.19716	3.57091	1.55739
1135	ENG	-1.2595	25.2434	10.5439
1136	ENO3	15.2729	0.0001	3.95917
1137	ENOX1	-1.59044	4.39136	1.45824
1138	ENOX2	-1.34547	16.354	6.43572
1139	ENPP2	12.236	0.0001	0.482401
1140	ENTHD2	-1.90242	5.36413	1.43487
1141	ENTPD2	14.282	0.0001	1.99212
1142	ENTPD3-AS1	-1.16621	6.02094	2.68287
1143	ENTPD7	-1.14235	9.27286	4.20081
1144	EOMES	-12.2562	0.489202	0.0001
1145	EP300	-1.37891	17.5752	6.75782
1146	EPCAM	-12.542	0.596353	0.0001
1147	EPGN	-2.50544	34.0092	5.98942
1148	EPHA2	-2.30728	78.4899	15.8582
1149	EPHA5	-2.22436	0.617194	0.132076
1150	EPM2A	-4.08019	5.59792	0.330954
1151	EPM2AIP1	-1.18916	7.37483	3.2343
1152	EPOR	-1.70316	2.81777	0.865373
1153	EPPK1	-2.0916	6.28384	1.47432
1154	EPS8L1	-12.235	0.482074	0.0001
1155	EQTN	-13.1021	0.879283	0.0001
1156	ERBB4	-11.7603	0.346892	0.0001
1157	ERCC4	-2.33999	2.94648	0.581966
1158	ERCC8	-1.04777	1.17851	0.570065
1159	ERN1	-2.93913	12.871	1.67821
1160	ERRFI1	-2.42449	45.2676	8.43223
1161	ERV3-1	1.0866	1.19391	2.53554
1162	ESCO1	-1.05045	4.21893	2.03698
1163	ESPN	-12.6978	0.664386	0.0001
1164	ESR2	-2.65227	2.29027	0.364313
1165	ESYT3	-1.757	0.610721	0.180689
1166	ETAA1	-2.05588	17.0076	4.09035
1167	ETFDH	-1.53131	9.22949	3.19306
1168	ETHE1	1.05202	18.2092	37.7556
1169	ETNK1	1.03316	9.58019	19.6059
1170	ETV2	-12.8146	0.720423	0.0001
1171	ETV5	-1.27741	14.0521	5.79697
1172	EVA1A	12.0494	0.0001	0.423874
1173	EVI2A	-11.942	0.39347	0.0001
1174	EVI2B	-13.7395	1.36772	0.0001
1175	EVI5	-1.68252	6.96816	2.17085
1176	EVI5L	-1.18865	9.30825	4.08365
1177	EVL	-1.77156	14.9906	4.39063
1178	EVPLL	1.74141	0.387657	1.29618
1179	EXD3	-2.68802	3.71792	0.576933
1180	EXO5	-14.5289	2.3639	0.0001
1181	EXPH5	9.69842	0.0001	0.0830838
1182	EYS	11.0742	0.0001	0.215609
1183	EZH1	1.1657	4.00398	8.98263
1184	F12	2.66544	0.561545	3.56257
1185	F13A1	-11.0739	0.21557	0.0001
1186	F8A2	10.7708	0.0001	0.174714
1187	FAAH	-14.6408	2.55454	0.0001
1188	FAAH2	-2.19591	12.5876	2.74732
1189	FABP12	-14.5897	2.4656	0.0001
1190	FABP3	-1.04847	1.39424	0.67409
1191	FADD	-2.85479	2.7738	0.383441
1192	FAIM3	12.3889	0.0001	0.536333
1193	FAM102B	-11.0046	0.205458	0.0001
1194	FAM108A1	-1.26595	3.49312	1.45253
1195	FAM109A	-1.53357	5.00639	1.72932
1196	FAM110A	2.52861	0.919594	5.30621
1197	FAM110B	-12.2334	0.48154	0.0001
1198	FAM110C	-11.6465	0.320578	0.0001
1199	FAM111B	-1.92445	11.9934	3.15955
1200	FAM114A2	-1.13937	5.52861	2.50975
1201	FAM115C	-1.4212	1.55138	0.579287
1202	FAM117A	-11.9001	0.382199	0.0001
1203	FAM120B	-1.30474	5.46303	2.2114
1204	FAM120C	1.00489	1.89572	3.8043
1205	FAM122A	-1.49472	1.76623	0.626747
1206	FAM127C	-2.79868	3.6407	0.523236
1207	FAM131C	15.1379	0.0001	3.60555
1208	FAM133B	-12.42	1.56304	0.000285225
1209	FAM133CP	-1.20443	1.74122	0.755586
1210	FAM133DP	13.9737	0.0001	1.60881
1211	FAM13B	-1.09973	7.4779	3.48921
1212	FAM151B	-1.0097	2.67663	1.32935
1213	FAM154B	-13.455	1.12295	0.0001
1214	FAM156B	-1.25472	1.39372	0.584073
1215	FAM157B	13.8533	0.0001	1.47994
1216	FAM167A	-2.25148	3.82091	0.802426
1217	FAM167B	12.8109	0.0001	0.71857
1218	FAM169A	2.68531	0.172607	1.11024
1219	FAM172BP	-12.1211	0.445472	0.0001
1220	FAM173B	1.22554	3.57794	8.36678
1221	FAM174B	11.9264	0.0001	0.389215
1222	FAM178A	-1.03303	5.23208	2.55682
1223	FAM179B	-2.38546	2.29273	0.43879
1224	FAM184B	-1.12693	0.293453	0.134369
1225	FAM188A	-1.03592	5.80725	2.83223
1226	FAM188B	-1.0864	1.71995	0.809985
1227	FAM19A1	-14.4483	2.23547	0.0001
1228	FAM19A2	-11.3881	0.268013	0.0001
1229	FAM208A	-1.42716	16.0988	5.98652
1230	FAM208B	-1.21293	4.15754	1.79353
1231	FAM20C	-2.39451	34.8445	6.62697
1232	FAM211A	11.7095	0.0001	0.334891
1233	FAM214A	-1.6818	2.94987	0.919455
1234	FAM214B	-1.71083	4.02283	1.22891
1235	FAM217B	-2.14951	5.13065	1.15639
1236	FAM221A	1.80232	1.0842	3.78148
1237	FAM222A-AS1	12.9201	0.0001	0.775082
1238	FAM222B	-2.47689	5.5125	0.990215
1239	FAM227B	2.399	0.464258	2.44867
1240	FAM228B	12.6592	0.0001	0.646857
1241	FAM229A	13.9576	0.0001	1.59092
1242	FAM22D	1.38715	0.17486	0.457365
1243	FAM24B-CUZD1	-12.1804	0.464162	0.0001
1244	FAM27A	13.3059	0.0001	1.01271
1245	FAM27B	13.3069	0.0001	1.01336
1246	FAM27C	11.9749	0.0001	0.402543
1247	FAM3C	1.17282	2.24711	5.06616
1248	FAM41C	10.3517	0.0001	0.130671
1249	FAM43A	12.7299	0.0001	0.679342
1250	FAM46B	3.35346	0.876999	8.9638
1251	FAM47E-STBD1	13.451	0.0001	1.11987
1252	FAM50B	-12.4487	0.559015	0.0001
1253	FAM53A	-14.1731	1.84722	0.0001
1254	FAM57B	-13.7229	1.35211	0.0001
1255	FAM69B	-12.1869	0.466247	0.0001
1256	FAM71F2	14.6595	0.0001	2.58788
1257	FAM72A	1.01469	9.04115	18.2673
1258	FAM72D	1.01726	7.51404	15.209
1259	FAM83F	-12.3756	0.531409	0.0001
1260	FAM83G	1.16044	2.12809	4.75682
1261	FAM83H	-1.57523	10.3957	3.4887
1262	FAM86A	-1.16889	5.70913	2.53921
1263	FAM86B1	-1.14261	5.98003	2.70859
1264	FAM86B2	-2.39087	7.59519	1.44816
1265	FAM86B3P	-2.46147	2.42671	0.440596
1266	FAM86C1	-2.04964	7.47754	1.80616
1267	FAM86C2P	-1.53915	3.49049	1.20104
1268	FAM86DP	-3.25835	11.3115	1.18211
1269	FAM86FP	-2.00062	6.099	1.52409
1270	FAM86JP	-3.01396	5.40486	0.669101
1271	FAM89A	-1.19335	3.2582	1.42477
1272	FAM89B	14.9595	0.0001	3.18605
1273	FAM91A1	-1.54785	6.57493	2.24875
1274	FAM92A1P2	12.7847	0.0001	0.705615
1275	FAM98C	1.27739	1.62706	3.94399
1276	FANCF	-13.046	0.845735	0.0001
1277	FANCL	-1.3331	33.4618	13.2815
1278	FAP	-1.5391	3.46772	1.19324
1279	FAR2	11.5634	0.0001	0.302642
1280	FARP1	1.1286	1.41651	3.09714
1281	FARP2	-2.93547	2.81679	0.368204
1282	FAS	1.07395	5.20104	10.9492
1283	FAS-AS1	1.0448	0.784098	1.61766
1284	FAT2	-9.19637	0.0586655	0.0001
1285	FBLN2	-11.1301	0.224133	0.0001
1286	FBN2	-2.13282	84.6865	19.3095
1287	FBP2	-13.8603	1.4872	0.0001
1288	FBRSL1	-1.05951	9.965	4.78116
1289	FBXL14	12.956	0.0001	0.7946
1290	FBXL15	2.32706	0.468989	2.3533
1291	FBXL19-AS1	-1.09319	4.98813	2.33806
1292	FBXL8	1.65243	0.244404	0.768314
1293	FBXO16	2.04966	0.5544	2.29527
1294	FBXO2	-1.5394	1.63251	0.56163
1295	FBXO22-AS1	1.76979	12.554	42.8097
1296	FBXO24	12.0144	0.0001	0.413707
1297	FBXO25	-1.68118	5.57745	1.7392
1298	FBXO27	1.39815	0.842886	2.22154
1299	FBXO28	-1.75568	16.3888	4.85328
1300	FBXO31	-1.19703	4.63446	2.02143
1301	FBXO32	3.35881	0.150009	1.53893
1302	FBXO33	-2.24035	4.49966	0.952284
1303	FBXO38	-1.04711	8.76273	4.24062
1304	FBXO47	-12.1972	0.469602	0.0001
1305	FBXO48	-1.02247	0.884271	0.435302
1306	FBXO8	1.44239	1.84903	5.02513
1307	FBXO9	-1.93597	20.4672	5.34901
1308	FBXW4P1	13.5621	0.0001	1.2095
1309	FBXW7	-2.03551	10.9747	2.67697
1310	FCER1G	-14.1966	1.8776	0.0001
1311	FCER2	13.8975	0.0001	1.52604
1312	FCGBP	9.10108	0.0001	0.0549158
1313	FCGR1A	10.7823	0.0001	0.176117
1314	FCGR1B	10.8547	0.0001	0.18518
1315	FCGR1C	10.9842	0.0001	0.202566
1316	FCGR2A	-2.7032	1.11066	0.170544
1317	FCGRT	-12.5759	0.610538	0.0001
1318	FCHO2	-1.75807	7.38617	2.18367
1319	FCHSD1	-1.02566	3.69181	1.81336
1320	FDXR	1.16418	3.00266	6.72915
1321	FENDRR	-14.038	1.68215	0.0001
1322	FFAR2	11.9474	0.0001	0.394923
1323	FFAR4	11.5868	0.0001	0.307599
1324	FGD3	-11.2484	0.243281	0.0001
1325	FGD4	1.17696	1.2345	2.7912
1326	FGF11	11.8933	0.0001	0.380405
1327	FGF12	11.0245	0.0001	0.208307
1328	FGF2	-1.76022	18.89	5.57639
1329	FGF7	-11.4712	0.283916	0.0001
1330	FGFBP1	-12.226	0.479048	0.0001
1331	FHDC1	-1.11379	0.528712	0.244306
1332	FHIT	-1.43224	11.9969	4.44551
1333	FHL3	-1.37002	19.8757	7.68965
1334	FIBIN	-1.7468	1.06228	0.316518
1335	FILIP1	-10.274	0.123815	0.0001
1336	FITM1	13.4982	0.0001	1.1571
1337	FITM2	-1.52998	5.57299	1.92983
1338	FIZ1	1.16814	1.13589	2.55259
1339	FJX1	-14.3051	2.02425	0.0001
1340	FKBP11	-1.78285	25.4399	7.39308
1341	FKBP1A-SDCBP2	-12.5461	0.598063	0.0001
1342	FKBP1AP1	12.8395	0.0001	0.732971
1343	FKBP4	1.15251	23.8717	53.0667
1344	FKRP	-1.54194	2.67603	0.919012
1345	FKTN	-1.17525	10.1489	4.49401
1346	FLAD1	-1.43537	28.0021	10.3538
1347	FLJ10038	-1.58071	4.01831	1.34339
1348	FLJ14107	12.2241	0.0001	0.478448
1349	FLJ20021	13.138	0.0001	0.901405
1350	FLJ23867	14.0886	0.0001	1.74217
1351	FLJ31485	-1.37239	7.2195	2.78854
1352	FLJ35024	13.0495	0.0001	0.847781
1353	FLJ35282	-1.09908	4.34203	2.02692
1354	FLJ35390	-1.11515	2.46092	1.13607
1355	FLJ37201	-11.513	0.292249	0.0001
1356	FLJ39051	2.4619	1.39671	7.69506
1357	FLJ39639	-1.35325	1.07854	0.42215
1358	FLJ39739	1.10068	5.9541	12.7689
1359	FLJ40292	12.596	0.0001	0.619137
1360	FLJ42289	-11.5954	0.309421	0.0001
1361	FLJ42709	2.00778	0.775111	3.1172
1362	FLJ45340	-1.01284	16.0877	7.97259
1363	FLRT1	-1.28902	0.635587	0.260101
1364	FLRT2	-1.68441	0.901179	0.280384
1365	FLRT3	-11.5882	0.307887	0.0001
1366	FLVCR1-AS1	1.30983	1.52898	3.79054
1367	FMNL2	-1.02739	13.6191	6.6815
1368	FMOD	-2.6788	1.77876	0.277791
1369	FMR1-AS1	-12.4181	0.547285	0.0001
1370	FNDC3A	-1.43009	75.7697	28.1187
1371	FNIP1	-1.53629	9.63663	3.32243
1372	FNTB	15.3593	0.0001	4.20345
1373	FOLR2	14.5354	0.0001	2.37458
1374	FONG	-1.81071	3.46293	0.987112
1375	FOSB	-1.99761	4.70672	1.17863
1376	FOSL1	-3.09624	45.3809	5.30653
1377	FOSL2	-1.01545	60.6381	29.996
1378	FOXD1	-1.52111	1.63989	0.571365
1379	FOXF1	-1.43759	6.03947	2.22968
1380	FOXH1	12.5351	0.0001	0.593519
1381	FOXI1	-12.1156	0.443783	0.0001
1382	FOXL1	-4.42163	7.32499	0.341794
1383	FOXL2	-1.48461	1.03552	0.370038
1384	FOXN1	-12.7996	0.712943	0.0001
1385	FOXP1	-1.60437	26.289	8.64589
1386	FRMD4A	-1.94829	1.6849	0.436597
1387	FRMD6-AS1	-1.23197	1.06706	0.454287
1388	FRS2	-1.26569	7.0409	2.92831
1389	FRY	-1.07578	0.346773	0.164514
1390	FRZB	13.018	0.0001	0.829465
1391	FSIP1	-11.4168	0.273402	0.0001
1392	FTH1P3	1.01399	73.2508	147.929
1393	FTSJD1	-1.5411	4.08133	1.40244
1394	FTSJD2	1.55412	4.83022	14.1842
1395	FUBP3	-1.08921	50.6306	23.7973
1396	FUNDC2	1.07716	3.61401	7.62511
1397	FUOM	1.55129	4.23284	12.4056
1398	FUT1	-1.41861	2.74406	1.02648
1399	FUT2	-11.723	0.338056	0.0001
1400	FUT4	-11.2534	0.244122	0.0001
1401	FUT8-AS1	12.5976	0.0001	0.61979
1402	FUZ	-2.42287	3.30823	0.616936
1403	FYCO1	-1.09175	4.44043	2.08342
1404	FZD10	-1.25212	5.80163	2.43571
1405	FZD2	1.79461	1.20087	4.16607
1406	FZD4	-1.85995	6.7637	1.8633
1407	FZD7	-1.27599	1.41583	0.584654
1408	FZD8	12.1414	0.0001	0.451764
1409	GAB2	1.03353	1.67845	3.43584
1410	GABARAPL3	1.87299	2.09829	7.68585
1411	GABBR1	-1.10196	3.44944	1.60704
1412	GABRE	-2.21967	17.0099	3.65187
1413	GABRR2	11.889	0.0001	0.379265
1414	GADD45B	1.88134	13.5777	50.0225
1415	GALNT12	12.7976	0.0001	0.711958
1416	GALNT15	-12.4126	0.545201	0.0001
1417	GALNT16	12.3235	0.0001	0.512546
1418	GALNT8	-11.9085	0.384436	0.0001
1419	GALNT9	-12.374	0.530812	0.0001
1420	GALNTL6	11.4991	0.0001	0.289454
1421	GALT	-1.15532	10.3792	4.65991
1422	GAN	-1.69209	2.71055	0.838854
1423	GAREML	-11.6485	0.321034	0.0001
1424	GARNL3	-1.39424	1.27528	0.485173
1425	GAS1	-2.0016	16.5079	4.12241
1426	GAS2L3	1.61228	4.22653	12.922
1427	GAS5-AS1	-16.0451	6.76184	0.0001
1428	GAS7	-10.1575	0.114211	0.0001
1429	GAS8	-2.06867	5.21494	1.24313
1430	GATA4	-13.7867	1.4132	0.0001
1431	GATA6	3.19706	0.435293	3.99203
1432	GATS	-2.42746	2.51065	0.466711
1433	GBAP1	-1.68733	4.6937	1.4574
1434	GBP2	1.83567	1.00588	3.59035
1435	GBP3	-1.81529	10.3149	2.93095
1436	GCC1	-1.71903	1.10483	0.335596
1437	GCKR	1.45943	0.367976	1.01193
1438	GCNT1	1.45389	0.220769	0.604788
1439	GCNT2	-1.19487	6.38644	2.78976
1440	GCNT3	13.4075	0.0001	1.08658
1441	GCNT7	-11.9526	0.39636	0.0001
1442	GCSHP3	-1.06363	2.37107	1.13438
1443	GDA	1.20267	22.5887	51.9913
1444	GDPD1	-1.23063	6.32663	2.69597
1445	GDPGP1	12.6624	0.0001	0.648283
1446	GEMIN4	-1.72656	6.29909	1.9034
1447	GEMIN7	-1.9416	4.09681	1.06651
1448	GEMIN8	2.51861	0.297855	1.7068
1449	GEMIN8P4	14.3296	0.0001	2.05889
1450	GEN1	-2.24429	5.39194	1.13801
1451	GFER	1.47207	1.49344	4.14309
1452	GGA3	-1.56942	10.0116	3.37334
1453	GGACT	14.0404	0.0001	1.68498
1454	GGT1	-13.3358	1.03386	0.0001
1455	GGT3P	-10.7055	0.166987	0.0001
1456	GGTLC2	-11.8537	0.370099	0.0001
1457	GHRL	-14.0995	1.75544	0.0001
1458	GHRLOS	-13.2263	0.958336	0.0001
1459	GIGYF1	-1.52717	12.2968	4.26647
1460	GIPC3	-10.1542	0.113949	0.0001
1461	GIPR	13.2382	0.0001	0.966284
1462	GJB3	13.124	0.0001	0.892729
1463	GJB5	12.6361	0.0001	0.636563
1464	GJB7	-12.1154	0.44371	0.0001
1465	GJC2	-12.5028	0.580386	0.0001
1466	GJD3	-2.3588	1.26055	0.245748
1467	GK	-1.89842	2.13442	0.572532
1468	GKAP1	1.26448	3.01126	7.23427
1469	GKN1	13.1048	0.0001	0.880949
1470	GKN2	-13.6346	1.27183	0.0001
1471	GLCCI1	-2.21125	10.9495	2.36451
1472	GLI1	-2.19255	1.05283	0.230321
1473	GLI4	1.06729	2.87474	6.02401
1474	GLIPR1	-1.24052	4.50153	1.90514
1475	GLIPR2	1.2009	1.10513	2.5405
1476	GLRB	-2.10473	1.83575	0.426802
1477	GLTPD1	-14.8989	3.05506	0.0001
1478	GLUD2	1.22931	8.92683	20.9294
1479	GLYCTK	1.27265	0.816898	1.97366
1480	GLYR1	-1.13156	14.7927	6.75171
1481	GMEB2	-1.12987	7.64325	3.49264
1482	GMFG	-14.8374	2.92746	0.0001
1483	GMPPA	-1.13386	43.8479	19.9813
1484	GNA13	1.44227	11.4652	31.1565
1485	GNA15	-13.0584	0.85307	0.0001
1486	GNAS-AS1	-14.7322	2.72172	0.0001
1487	GNAT3	14.8029	0.0001	2.85845
1488	GNAZ	11.3235	0.0001	0.25628
1489	GNB1L	-2.36354	2.93755	0.570806
1490	GNB3	-1.82737	1.41617	0.399046
1491	GNG10	1.53801	12.6169	36.6387
1492	GNG12-AS1	12.0344	0.0001	0.419481
1493	GNG13	-13.4222	1.09767	0.0001
1494	GNGT1	15.0626	0.0001	3.42205
1495	GNN	-11.027	0.208669	0.0001
1496	GNRH1	12.4589	0.0001	0.563002
1497	GNRH2	14.511	0.0001	2.33482
1498	GNRHR2	2.04461	0.993908	4.10047
1499	GOLGA1	-1.00787	6.79066	3.37685
1500	GOLGA2P2Y	-1.10079	0.126452	0.0589598
1501	GOLGA2P3Y	-1.10079	0.126452	0.0589598
1502	GOLGA8CP	-8.52602	0.0368627	0.0001
1503	GOLGA8DP	9.40992	0.0001	0.0680251
1504	GOLGA8EP	3.53398	0.0373798	0.432984
1505	GOLGA8T	-1.91487	0.677939	0.179786
1506	GOLGB1	-1.40324	12.3396	4.66534
1507	GOLIM4	-1.83238	22.1561	6.22147
1508	GOPC	-1.43047	26.0411	9.66148
1509	GOSR1	-1.47361	19.0385	6.85539
1510	GOT2	1.27029	24.346	58.725
1511	GP1BA	11.6827	0.0001	0.32874
1512	GP6	-12.1919	0.467876	0.0001
1513	GPATCH11	-1.42653	9.2768	3.45119
1514	GPC5	-11.8241	0.362572	0.0001
1515	GPD1	-11.5918	0.308655	0.0001
1516	GPR124	-3.13788	1.38422	0.157257
1517	GPR137C	1.75522	0.731658	2.46991
1518	GPR143	12.574	0.0001	0.609767
1519	GPR146	-13.8294	1.4557	0.0001
1520	GPR153	-1.71711	1.75123	0.532651
1521	GPR155	10.6344	0.0001	0.158956
1522	GPR156	-14.6308	2.53697	0.0001
1523	GPR157	-1.40209	2.62951	0.994953
1524	GPR158	-1.37927	0.657401	0.252714
1525	GPR161	2.08945	0.118544	0.504508
1526	GPR180	-1.93053	2.416	0.633797
1527	GPR182	12.7964	0.0001	0.711356
1528	GPR19	-13.536	1.1878	0.0001
1529	GPR3	13.4431	0.0001	1.11369
1530	GPR35	-12.1478	0.453792	0.0001
1531	GPR39	-3.22452	6.20819	0.664184
1532	GPR64	1.77217	1.38774	4.74008
1533	GPR98	-11.0079	0.205918	0.0001
1534	GPRC5A	-1.41347	141.976	53.2989
1535	GPRC5B	-11.9067	0.383959	0.0001
1536	GPRC5C	1.47391	3.72061	10.3349
1537	GPRC5D	-14.4764	2.27944	0.0001
1538	GPSM1	-1.30659	5.64444	2.2819
1539	GPSM2	1.05399	8.84526	18.3651
1540	GPT2	-1.0655	6.75366	3.22694
1541	GPX1	1.60697	14.1597	43.1322
1542	GRAMD1B	-2.07142	47.9865	11.4172
1543	GRAMD2	11.4164	0.0001	0.273329
1544	GRB7	2.1903	8.20181	37.433
1545	GRIK1	-13.0468	0.846234	0.0001
1546	GRIK5	11.1518	0.0001	0.227523
1547	GRIN2C	11.1388	0.0001	0.225485
1548	GRIN2D	-1.43945	8.1532	3.00615
1549	GRIP1	10.529	0.0001	0.147752
1550	GRK4	-14.022	1.66358	0.0001
1551	GRK5	-1.27613	7.01772	2.89762
1552	GRM1	-10.4554	0.140406	0.0001
1553	GRTP1	1.74706	0.748332	2.51196
1554	GRWD1	-1.26942	17.9609	7.45066
1555	GSDMC	-1.92679	7.75696	2.04018
1556	GSDMD	-12.3389	0.518058	0.0001
1557	GSG1	-11.8352	0.365374	0.0001
1558	GSK3B	-1.05229	68.8159	33.1831
1559	GSPT2	1.13596	1.66628	3.6619
1560	GSTM1	11.601	0.0001	0.310643
1561	GSTM2	-12.758	0.692713	0.0001
1562	GSTM2P1	-12.7898	0.708148	0.0001
1563	GSTM5	-1.0429	2.25748	1.09567
1564	GSTO2	-15.1684	3.68263	0.0001
1565	GSTT2B	-11.5872	1.20298	0.000390981
1566	GTDC1	1.1901	7.01664	16.0098
1567	GTDC2	-1.2332	0.813263	0.34594
1568	GTF2E2	1.54402	12.4123	36.1951
1569	GTF2H1	-1.46042	9.74627	3.54167
1570	GTF2IRD1P1	1.13518	0.200815	0.441081
1571	GTF2IRD2	-1.2927	1.20806	0.493115
1572	GTF2IRD2B	-1.0783	1.43585	0.68
1573	GTPBP10	-1.803	3.24003	0.928521
1574	GTPBP2	-1.0947	31.1871	14.6028
1575	GTPBP5	-1.11309	16.8792	7.80329
1576	GTPBP8	-1.06518	13.292	6.35241
1577	GUCY1B2	-2.3388	1.28728	0.254462
1578	GUCY2EP	11.5427	0.0001	0.298329
1579	GUSBP1	-1.4064	18.3374	6.91782
1580	GYS2	11.5739	0.0001	0.304851
1581	GZF1	-1.30712	1.25496	0.507163
1582	H1F0	1.18517	135.096	307.195
1583	H1FX	1.50757	21.8333	62.0787
1584	H2AFX	-15.7793	5.62393	0.0001
1585	H3F3A	14.0398	0.00624793	105.228
1586	H3F3AP4	-2.45375	93.8101	17.1237
1587	H3F3C	1.46173	26.7694	73.7333
1588	HABP4	2.3498	0.33628	1.7142
1589	HACL1	-1.16292	28.1234	12.5601
1590	HAGHL	1.91489	0.946351	3.56856
1591	HAL	11.1917	0.0001	0.233904
1592	HAP1	1.95942	0.215614	0.838535
1593	HAPLN3	12.4517	0.0001	0.560177
1594	HAS2	-2.49179	7.84172	1.39414
1595	HAS2-AS1	-14.1196	1.78001	0.0001
1596	HAS3	13.5907	0.0001	1.23366
1597	HAUS1	-1.07906	12.804	6.06059
1598	HAUS6	-2.07306	14.2683	3.39094
1599	HAUS8	-1.75479	16.3895	4.85649
1600	HAVCR1	-2.01436	2.15911	0.534433
1601	HBA1	13.1212	0.0001	0.89102
1602	HBA2	13.0309	0.0001	0.836943
1603	HCAR2	-1.14711	1.9169	0.865538
1604	HCG27	1.48384	0.540199	1.51089
1605	HCN4	-10.7218	0.168886	0.0001
1606	HCP5	13.3571	0.0001	1.04929
1607	HDHD2	-1.06725	6.76275	3.22738
1608	HDHD3	-1.49875	3.07081	1.08664
1609	HDX	-12.7832	0.704922	0.0001
1610	HEATR4	11.1383	0.0001	0.225401
1611	HEATR8-TTC4	-10.7511	0.172348	0.0001
1612	HEIH	1.15216	2.73457	6.07747
1613	HELQ	-2.22272	2.4673	0.528588
1614	HELZ2	-1.81582	6.25009	1.77529
1615	HEPHL1	-10.5903	0.154165	0.0001
1616	HERC2P10	14.0784	0.0001	1.72992
1617	HERC2P2	-1.03761	13.5087	6.58056
1618	HERC2P3	-1.21626	7.65941	3.29658
1619	HERPUD2	-1.578	8.13081	2.72339
1620	HES2	-11.2283	0.239916	0.0001
1621	HES7	1.16782	5.33902	11.9953
1622	HEXDC	-1.34558	5.53473	2.17789
1623	HEY1	2.16687	0.529642	2.37835
1624	HHAT	-3.45317	3.08621	0.281784
1625	HHEX	1.2158	2.21734	5.15019
1626	HHIPL2	-1.95143	2.75937	0.71346
1627	HID1	11.2366	0.0001	0.241306
1628	HIGD1A	1.08628	17.4839	37.1228
1629	HINT1	1.09233	207.475	442.375
1630	HIPK2	-1.32114	30.2227	12.0957
1631	HIPK3	-1.09869	3.51478	1.64119
1632	HIRA	-1.21127	11.549	4.98787
1633	HIST1H1C	1.57211	53.7023	159.678
1634	HIST1H1E	1.10125	2.3706	5.08589
1635	HIST1H2AD	15.9109	0.0001	6.16112
1636	HIST1H2AE	16.0968	0.0001	7.00851
1637	HIST1H2AG	-1.2675	4.40348	1.82911
1638	HIST1H2AH	14.4024	0.0001	2.16551
1639	HIST1H2AM	16.6128	0.0001	10.0219
1640	HIST1H2BC	16.3634	0.0001	8.43117
1641	HIST1H2BE	-2.17118	2.60128	0.577559
1642	HIST1H2BF	1.43379	2.81618	7.60805
1643	HIST1H2BG	15.4774	0.0001	4.56217
1644	HIST1H2BH	-14.7532	2.76159	0.0001
1645	HIST1H2BJ	1.89392	13.0745	48.5905
1646	HIST1H2BN	15.4606	0.0001	4.50918
1647	HIST1H2BO	1.63638	9.55671	29.7103
1648	HIST1H3B	2.3184	2.63237	13.1297
1649	HIST1H4B	15.0122	0.0001	3.3046
1650	HIST1H4C	14.9001	0.0001	3.05748
1651	HIST1H4H	15.9347	0.0001	6.26375
1652	HIST1H4K	15.0485	0.0001	3.38887
1653	HIST2H2AA3	2.03941	6.30815	25.9314
1654	HIST2H2AA4	1.94214	6.30815	24.2407
1655	HIST2H2AC	16.8462	0.0001	11.7814
1656	HIST2H2BA	15.3596	0.0001	4.20443
1657	HIST2H2BC	1.84381	2.03974	7.32177
1658	HIST2H2BE	1.50605	13.0257	36.997
1659	HIST2H2BF	1.64634	2.10356	6.58497
1660	HIST2H3D	-13.243	0.969486	0.0001
1661	HIST2H4B	-2.29381	7.0077	1.42912
1662	HIST3H2A	14.319	0.0001	2.0439
1663	HIST4H4	-14.986	3.24515	0.0001
1664	HIVEP2	-1.38001	4.76926	1.83243
1665	HIVEP3	-3.78753	3.08564	0.223452
1666	HKR1	-3.03791	3.80308	0.463057
1667	HLA-DMA	-1.44819	4.58803	1.68142
1668	HLA-DPB1	9.5265	0.0001	0.0737501
1669	HLA-DRB1	1.13396	2.75069	6.03668
1670	HLA-DRB5	12.1651	0.0001	0.459269
1671	HLA-E	1.18726	41.7644	95.1058
1672	HLF	-12.6583	0.646461	0.0001
1673	HLTF-AS1	-13.6667	1.30041	0.0001
1674	HLX	-1.2934	1.0298	0.420147
1675	HM13-AS1	15.2964	0.0001	4.02427
1676	HMCN1	-9.94588	0.0986297	0.0001
1677	HMGA1	1.17489	36.3408	82.0485
1678	HMGB2	1.36436	41.13	105.894
1679	HMGB3P1	-2.05542	1.52611	0.36715
1680	HMGCS2	-11.9484	0.395196	0.0001
1681	HMGN4	1.33095	12.8323	32.2819
1682	HMGXB4	-1.29428	11.2728	4.59636
1683	HMHA1	-1.04269	8.95022	4.34462
1684	HMSD	-14.1524	1.82099	0.0001
1685	HNRNPA1P10	3.9572	5.24793	81.5124
1686	HNRNPU-AS1	-1.48455	14.2106	5.07831
1687	HNRPLL	1.25536	7.64441	18.2492
1688	HOGA1	-12.2636	0.491726	0.0001
1689	HOMER1	-1.00863	5.85178	2.90844
1690	HOMEZ	-2.15788	5.56176	1.24631
1691	HOOK2	-2.21232	7.98869	1.72385
1692	HOXA-AS4	11.0511	0.000210673	0.447019
1693	HOXA10-HOXA9	2.01223	0.0001	0.000403405
1694	HOXA11-AS	1.39456	0.681993	1.79302
1695	HOXA3	11.7401	0.0001	0.34207
1696	HOXA4	12.4233	0.0001	0.549269
1697	HOXA5	13.6559	0.0001	1.2907
1698	HOXA9	12.5719	0.0001	0.608872
1699	HOXB13	1.73409	0.36408	1.21118
1700	HOXB4	1.34058	0.500068	1.26644
1701	HOXB8	1.2817	0.658405	1.60075
1702	HOXB9	1.21186	2.40814	5.57814
1703	HOXC-AS5	12.6059	0.0001	0.623369
1704	HOXC10	1.03653	9.36444	19.2092
1705	HOXC11	1.9679	8.26702	32.3404
1706	HOXC13	1.42896	4.477	12.0544
1707	HOXC4	-13.308	1.01416	0.0001
1708	HOXC5	12.341	0.0001	0.518817
1709	HOXC8	-13.7312	1.35988	0.0001
1710	HOXD-AS1	-11.3703	0.264726	0.0001
1711	HOXD-AS2	-14.2386	1.93309	0.0001
1712	HOXD8	-12.7351	0.681801	0.0001
1713	HPCA	12.4673	0.0001	0.566264
1714	HPCAL4	-11.114	0.22164	0.0001
1715	HPD	13.1267	0.0001	0.894424
1716	HPDL	1.23945	0.645082	1.52309
1717	HPS5	-1.58746	8.93351	2.97268
1718	HR	-2.02165	18.3483	4.51874
1719	HRH1	-1.07753	9.39773	4.45301
1720	HRH2	-11.7484	0.344041	0.0001
1721	HRH4	11.963	0.0001	0.399234
1722	HS3ST3A1	12.9337	0.0001	0.782383
1723	HSD11B1L	-1.43466	1.44341	0.533968
1724	HSD17B13	-13.1121	0.885362	0.0001
1725	HSD17B14	14.2742	0.0001	1.9813
1726	HSD17B6	-12.4141	0.545785	0.0001
1727	HSD17B7P2	1.32099	1.21284	3.03012
1728	HSD3BP4	-10.1447	0.113207	0.0001
1729	HSD52	13.1141	0.0001	0.886632
1730	HSP90AB4P	3.2028	0.264187	2.43248
1731	HSPA12A	1.27987	0.499622	1.21317
1732	HSPA1A	3.49429	13.0832	147.435
1733	HSPA1B	3.10595	52.4176	451.295
1734	HSPA1L	1.55112	0.627578	1.83908
1735	HSPA5	1.82727	184.13	653.415
1736	HSPA6	15.3365	0.0001	4.13755
1737	HSPA7	13.2469	0.0001	0.972123
1738	HSPA8	1.2046	78.4605	180.83
1739	HSPB6	-13.8986	1.52724	0.0001
1740	HSPB8	12.1801	0.0001	0.464051
1741	HTR7	1.9875	0.35428	1.40489
1742	HTR7P1	11.3018	0.0001	0.252461
1743	HTRA3	-1.02129	19.4688	9.5918
1744	HULC	14.2173	0.0001	1.90471
1745	HYAL1	-1.42081	3.54088	1.32253
1746	HYAL3	14.085	0.0001	1.73778
1747	HYDIN	11.3791	0.0001	0.266357
1748	HYI	1.77908	0.426897	1.46514
1749	HYPK	-4.72874	23.663	0.892438
1750	ICA1L	-2.91797	1.85722	0.245735
1751	ICAM1	1.20769	36.7441	84.8668
1752	ICAM5	1.59097	3.25864	9.81673
1753	ICK	-1.18826	4.70735	2.06574
1754	ICOSLG	-1.27224	3.76212	1.55758
1755	ID1	-1.97179	24.7159	6.30098
1756	IDH1-AS1	15.4824	0.0001	4.57791
1757	IDI2	-12.5682	0.607292	0.0001
1758	IDO1	13.2511	0.0001	0.974932
1759	IER3	1.29479	93.6481	229.757
1760	IER5L	1.60057	5.49912	16.6768
1761	IFFO1	-11.937	0.392107	0.0001
1762	IFFO2	-1.82575	0.995577	0.280846
1763	IFI27	16.0531	0.0001	6.79947
1764	IFI27L1	1.10496	16.3099	35.0814
1765	IFIT2	-1.02922	0.920261	0.450906
1766	IFIT5	-1.87517	2.85241	0.777553
1767	IFITM1	-1.88745	9.98397	2.69851
1768	IFNE	-12.5437	0.597063	0.0001
1769	IFNLR1	4.50179	0.047184	1.06898
1770	IFT74	-13.7181	1.34756	0.0001
1771	IFT88	-1.10198	4.35655	2.02961
1772	IGF2	-2.13477	0.649527	0.1479
1773	IGF2BP3	-2.1082	36.5348	8.47376
1774	IGFBP3	1.98951	1.75785	6.98047
1775	IGFL2	14.1258	0.0001	1.78768
1776	IGIP	-13.1844	0.930916	0.0001
1777	IGSF1	-10.8794	0.188372	0.0001
1778	IGSF23	-13.035	0.839339	0.0001
1779	IKBKAP	-1.68433	17.7425	5.52053
1780	IKBKE	-1.54037	2.72382	0.936442
1781	IKZF2	-13.9721	1.60706	0.0001
1782	IKZF4	-1.4771	1.98951	0.714652
1783	IKZF5	-1.22095	4.33784	1.86094
1784	IL11	-5.24887	21.798	0.573255
1785	IL12RB2	-11.2622	0.245614	0.0001
1786	IL15	-1.19373	14.4515	6.31778
1787	IL15RA	1.04108	2.00432	4.12443
1788	IL17RA	-1.55451	3.10238	1.05619
1789	IL17RB	1.16131	1.36537	3.0538
1790	IL17RD	-3.69	1.35877	0.10528
1791	IL18	-1.26757	14.7142	6.11167
1792	IL18R1	1.56929	0.284489	0.844244
1793	IL1A	-2.02697	212.789	52.2122
1794	IL1R1	-1.54503	4.73031	1.62102
1795	IL1R2	-12.72	0.67468	0.0001
1796	IL1RAP	-1.34639	25.7359	10.1213
1797	IL20	-1.03684	1.6514	0.804883
1798	IL24	13.7369	0.0001	1.36528
1799	IL27RA	1.06676	9.19501	19.261
1800	IL2RB	-11.1818	0.2323	0.0001
1801	IL2RG	-14.6239	2.52479	0.0001
1802	IL31RA	-2.09932	1.33109	0.310634
1803	IL33	-3.51131	19.3835	1.6999
1804	IL37	-15.8739	6.00516	0.0001
1805	IL4R	-1.51805	19.0792	6.66166
1806	IL6	-3.21853	216.154	23.2215
1807	IL7R	-1.81746	8.76	2.48539
1808	IL8	-2.09178	206.711	48.4927
1809	IL9R	11.8195	0.0001	0.361437
1810	INA	11.4418	0.0001	0.278188
1811	INCA1	-14.6129	2.50571	0.0001
1812	INE1	13.1448	0.0001	0.90569
1813	ING1	1.02443	3.03357	6.17075
1814	ING2	2.27146	1.20131	5.80007
1815	ING5	-1.6528	1.59061	0.505848
1816	INGX	-9.59312	0.0772356	0.0001
1817	INHBA	-13.7149	1.34459	0.0001
1818	INHBC	12.0689	0.0001	0.429634
1819	INHBE	-2.71655	2.21925	0.337632
1820	INO80B	1.05274	6.21552	12.8939
1821	INO80D	-1.27815	1.99348	0.821962
1822	INPP4B	1.17984	0.764166	1.73123
1823	INPP5D	-10.594	0.154563	0.0001
1824	INPP5J	-1.81879	1.27736	0.362078
1825	INSIG1	1.39321	65.8258	172.899
1826	INSL3	-13.9458	1.57796	0.0001
1827	INTS12	-1.06154	11.0653	5.30162
1828	INTS5	2.31929	0.403368	2.01316
1829	IPO11-LRRC70	14.3193	0.0001	2.04422
1830	IPP	1.7854	2.37602	8.19045
1831	IQCD	-1.04099	0.963256	0.468136
1832	IQSEC1	-1.23782	6.02893	2.55634
1833	IQUB	-11.5546	0.300802	0.0001
1834	IRAK3	-1.59805	8.78182	2.90084
1835	IRF1	1.62973	27.5426	85.2319
1836	IRF5	-12.7183	0.673869	0.0001
1837	IRF7	2.26891	0.579547	2.79318
1838	IRF9	-1.18249	8.1452	3.58869
1839	IRGQ	1.22657	2.59808	6.07975
1840	IRS1	-1.169	2.96886	1.32034
1841	IRS2	-1.76721	14.099	4.14194
1842	IRX5	-2.32735	11.0507	2.20185
1843	ISG15	1.47007	20.4167	56.5613
1844	ISG20L2	-1.02555	17.7058	8.69751
1845	ISPD	13.6935	0.0001	1.32483
1846	ISY1-RAB43	-1.70108	3.69948	1.1378
1847	ITGA10	-10.8122	0.1798	0.0001
1848	ITGA2	-1.54523	19.2775	6.60526
1849	ITGA2B	-1.24169	0.609362	0.257685
1850	ITGAX	-10.8767	0.188029	0.0001
1851	ITGB1BP2	12.5704	0.0001	0.608215
1852	ITGB7	12.692	0.0001	0.66171
1853	ITGB8	-2.00904	14.6179	3.63166
1854	ITIH3	11.0873	0.0001	0.217571
1855	ITIH4	-1.5447	3.57814	1.22647
1856	ITPKC	-1.16944	3.14612	1.39875
1857	ITPR2	-1.35396	11.2537	4.40264
1858	ITPRIPL2	-1.90827	9.70074	2.5844
1859	IZUMO4	-12.9925	0.814925	0.0001
1860	JAGN1	-1.43668	9.32005	3.44297
1861	JAK2	1.55677	0.380357	1.11899
1862	JAZF1-AS1	13.0859	0.0001	0.869476
1863	JKAMP	-1.27778	20.6457	8.51487
1864	JMJD1C	-1.01419	25.381	12.5663
1865	JMJD4	1.80364	1.16305	4.0602
1866	JMJD6	1.4105	14.0392	37.3204
1867	JMJD7-PLA2G4B	3.90082	0.000143388	0.0021418
1868	JPH1	10.9918	0.0001	0.203642
1869	JUP	1.57714	21.6951	64.7333
1870	KANK3	-12.3067	0.506631	0.0001
1871	KAZALD1	1.95521	0.50055	1.941
1872	KBTBD11	-1.94254	0.638624	0.166143
1873	KBTBD4	-2.18951	1.69869	0.372396
1874	KCNAB1	13.3863	0.0001	1.07072
1875	KCNAB3	-1.19543	0.778416	0.3399
1876	KCND1	-1.73386	1.4364	0.431848
1877	KCNE1L	12.5891	0.0001	0.616162
1878	KCNH2	-11.882	0.377439	0.0001
1879	KCNIP2	-14.5872	2.46147	0.0001
1880	KCNIP3	-1.16978	0.692614	0.30786
1881	KCNIP4	-14.8001	2.85284	0.0001
1882	KCNJ12	-2.14414	3.70326	0.837785
1883	KCNJ15	-11.6713	0.326141	0.0001
1884	KCNJ2	10.8215	0.0001	0.180962
1885	KCNJ6	-11.8835	0.377837	0.0001
1886	KCNK1	1.11128	24.5525	53.0425
1887	KCNK2	2.78067	0.336997	2.31574
1888	KCNK6	14.6196	0.0001	2.51726
1889	KCNN1	11.616	0.0001	0.313879
1890	KCNS1	-11.19	0.233627	0.0001
1891	KCNU1	-11.3901	0.268378	0.0001
1892	KCTD10	-1.01043	18.1817	9.02539
1893	KCTD11	-1.17293	4.82038	2.13794
1894	KCTD12	-1.79476	0.654905	0.188756
1895	KCTD15	-1.81766	8.41364	2.38679
1896	KCTD17	1.13487	2.32885	5.11411
1897	KCTD18	-1.13454	2.33013	1.06133
1898	KCTD20	-1.45285	11.2522	4.11042
1899	KCTD21	-1.12184	1.11962	0.514475
1900	KDM4B	-1.89573	7.44577	2.00096
1901	KDM5B-AS1	-14.0581	1.70571	0.0001
1902	KDM6B	-1.64597	18.6527	5.96013
1903	KDM8	-2.35844	1.48053	0.288707
1904	KHDC1	15.4389	0.0001	4.44199
1905	KHNYN	-1.03365	7.39857	3.61401
1906	KIAA0232	-1.77734	4.54129	1.32479
1907	KIAA0317	-1.22864	7.48875	3.1956
1908	KIAA0408	10.266	0.0001	0.123131
1909	KIAA0513	1.9957	0.354592	1.41415
1910	KIAA0556	-1.24264	3.62456	1.53173
1911	KIAA0754	-1.13944	2.85957	1.29806
1912	KIAA0895L	-1.40457	6.30408	2.38124
1913	KIAA0922	-1.63933	3.56253	1.14359
1914	KIAA0930	-1.2814	11.0656	4.55234
1915	KIAA0947	-1.09095	13.7714	6.46501
1916	KIAA1009	-1.19363	1.65803	0.724894
1917	KIAA1024	-2.2347	1.12873	0.239816
1918	KIAA1107	2.00781	0.164279	0.660681
1919	KIAA1199	-1.07434	66.5786	31.6173
1920	KIAA1211	-1.32137	4.18859	1.67609
1921	KIAA1217	-2.16847	3.31207	0.73676
1922	KIAA1279	-1.18197	10.21	4.50006
1923	KIAA1324	-1.68976	0.488512	0.151428
1924	KIAA1328	-1.24177	1.1642	0.492286
1925	KIAA1456	-1.46575	4.41872	1.59978
1926	KIAA1468	-1.55728	5.78044	1.96414
1927	KIAA1551	-1.31096	7.26034	2.92629
1928	KIAA1609	-1.31618	3.8549	1.54812
1929	KIAA1656	-1.33225	0.290906	0.115533
1930	KIAA1683	10.793	0.0001	0.177421
1931	KIAA1875	10.3416	0.0001	0.129761
1932	KIAA1984	-1.73742	1.13027	0.338975
1933	KIAA2026	-2.37179	1.81212	0.350112
1934	KIDINS220	-1.01734	7.95338	3.92919
1935	KIF21B	-2.45102	3.55326	0.649824
1936	KIF9	2.33901	0.247619	1.25284
1937	KIFC2	1.5211	1.35107	3.8777
1938	KIN	-1.01212	1.8055	0.895196
1939	KIR2DL1	1.33498	0.407163	1.02716
1940	KIR2DL4	1.00289	1.42317	2.85204
1941	KIR3DL1	-12.8477	0.737106	0.0001
1942	KIR3DL2	2.0513	0.479511	1.98748
1943	KIRREL	-1.68595	24.9232	7.74608
1944	KLC3	13.5793	0.0001	1.22398
1945	KLC4	-1.13396	6.87973	3.13483
1946	KLF17	-1.0842	0.516795	0.243749
1947	KLF2	14.4854	0.0001	2.29365
1948	KLF8	-7.98157	0.025275	0.0001
1949	KLHDC1	12.0539	0.0001	0.425195
1950	KLHDC7B	-2.34766	1.50438	0.295558
1951	KLHDC8B	-1.32664	1.28972	0.514205
1952	KLHL11	-14.0706	1.72056	0.0001
1953	KLHL13	11.777	0.0001	0.35093
1954	KLHL15	1.21618	9.00463	20.9205
1955	KLHL17	-1.32868	7.08088	2.81912
1956	KLHL18	-1.04216	6.65439	3.23137
1957	KLHL20	-1.25305	10.6267	4.45854
1958	KLHL22	-13.9678	1.60225	0.0001
1959	KLHL23	-10.1644	6.46139	0.00563019
1960	KLHL24	1.421	3.75242	10.0479
1961	KLHL25	12.1201	0.0001	0.445168
1962	KLHL26	1.92141	0.411377	1.55827
1963	KLHL29	-1.45566	11.254	4.10309
1964	KLHL3	-2.89439	1.00231	0.134804
1965	KLHL35	-1.04449	2.6302	1.27516
1966	KLHL42	-1.06087	10.6447	5.10246
1967	KLHL7-AS1	-12.4517	0.560194	0.0001
1968	KLK14	-13.0578	0.852685	0.0001
1969	KLRC3	2.13813	0.910478	4.00785
1970	KLRC4	-14.8332	2.919	0.0001
1971	KLRF1	-1.58716	2.60834	0.868125
1972	KNDC1	-10.3813	0.13338	0.0001
1973	KPNA7	12.2156	0.0001	0.475638
1974	KRCC1	-2.07491	13.4243	3.18627
1975	KRIT1	-1.32207	8.77901	3.51125
1976	KRT12	11.8913	0.0001	0.379873
1977	KRT14	1.42273	2.17889	5.84143
1978	KRT15	10.7175	0.0001	0.168376
1979	KRT16	1.69865	16.9674	55.0757
1980	KRT16P1	10.7295	0.0001	0.169787
1981	KRT16P2	13.8705	0.0001	1.49776
1982	KRT16P3	1.41588	0.841063	2.24414
1983	KRT18P55	-11.0177	0.207333	0.0001
1984	KRT20	11.8816	0.0001	0.377323
1985	KRT3	11.6314	0.0001	0.317244
1986	KRT34	-14.3551	2.09567	0.0001
1987	KRT5	-1.68167	9.5896	2.98929
1988	KRT6A	4.34901	0.325405	6.63144
1989	KRT6B	2.97822	0.0943156	0.743222
1990	KRT6C	3.29512	0.0981607	0.963538
1991	KRT72	-1.62475	5.69788	1.84763
1992	KRT76	-11.765	0.34803	0.0001
1993	KRT78	-11.8952	0.380891	0.0001
1994	KRT81	-2.12108	4.61165	1.0601
1995	KRT85	1.36571	0.337212	0.869005
1996	KRT86	-2.49231	7.46999	1.32758
1997	KRT8P41	-3.17198	0.955577	0.106024
1998	KRT9	-1.27913	1.97402	0.813382
[truncated: 2,525 more rows]
