# Supplementary material for: Probing Synergistic Targets by Natural Compounds for Hepatocellular Carcinoma
Source: Front Cell Dev Biol. 2021 Jul 28;9:715762. doi: 10.3389/fcell.2021.715762 (PMC8355820; doi:10.3389/fcell.2021.715762)
Supplement: Supplementary file 4 [file Table_3.xlsx]

## Sheet: Sheet2
Supplementary Table S4. Cellular pathways enriched by differentially expressed genes induced by the combination of berberine and evodiamine
Term	PValue
hsa04068:FoxO signaling pathway	1.63e-05
hsa05166:HTLV-I infection	4.13e-05
hsa04010:MAPK signaling pathway	6.81e-05
hsa04664:Fc epsilon RI signaling pathway	0.000141
hsa04020:Calcium signaling pathway	0.000168
hsa04550:Signaling pathways regulating pluripotency of stem cells	0.00052
hsa05217:Basal cell carcinoma	0.000712
hsa04310:Wnt signaling pathway	0.000778
hsa05164:Influenza A	0.00115316
hsa04668:TNF signaling pathway	0.00197389
hsa04750:Inflammatory mediator regulation of TRP channels	0.00202688
hsa04660:T cell receptor signaling pathway	0.00280456
hsa04610:Complement and coagulation cascades	0.00310915
hsa04620:Toll-like receptor signaling pathway	0.00345852
hsa04920:Adipocytokine signaling pathway	0.00376208
hsa05134:Legionellosis	0.0051018
hsa04650:Natural killer cell mediated cytotoxicity	0.00834296
hsa04060:Cytokine-cytokine receptor interaction	0.00837456
hsa04930:Type II diabetes mellitus	0.00891505
hsa05162:Measles	0.00964329
hsa04917:Prolactin signaling pathway	0.00990028
hsa04725:Cholinergic synapse	0.0130268
hsa05200:Pathways in cancer	0.0137783
hsa04662:B cell receptor signaling pathway	0.0150626
hsa04540:Gap junction	0.0152149
hsa04923:Regulation of lipolysis in adipocytes	0.0173418
hsa05205:Proteoglycans in cancer	0.0177552
hsa05161:Hepatitis B	0.0203708
hsa04722:Neurotrophin signaling pathway	0.0207941
hsa04612:Antigen processing and presentation	0.0210489
hsa04390:Hippo signaling pathway	0.0222364
hsa05231:Choline metabolism in cancer	0.0229539
hsa04380:Osteoclast differentiation	0.0229687
hsa05220:Chronic myeloid leukemia	0.0234706
hsa00512:Mucin type O-Glycan biosynthesis	0.0242278
hsa04064:NF-kappa B signaling pathway	0.0250885
hsa04971:Gastric acid secretion	0.0269493
hsa04931:Insulin resistance	0.0288378
hsa04921:Oxytocin signaling pathway	0.032528
hsa04611:Platelet activation	0.0343354
hsa04916:Melanogenesis	0.0359386
hsa05223:Non-small cell lung cancer	0.0364403
hsa04370:VEGF signaling pathway	0.0376404
hsa05213:Endometrial cancer	0.0407273
hsa04210:Apoptosis	0.0431945
hsa05322:Systemic lupus erythematosus	0.0493411
