# Supplementary material for: Probing Synergistic Targets by Natural Compounds for Hepatocellular Carcinoma
Source: Front Cell Dev Biol. 2021 Jul 28;9:715762. doi: 10.3389/fcell.2021.715762 (PMC8355820; doi:10.3389/fcell.2021.715762)
Supplement: Supplementary file 5 [file Table_4.xlsx]

## Sheet: Sheet1
Supplementary Table S3. Differentially expressed genes induced by evodiamine.
	gene_short_name	log2_CA	A_FPKM2	C_FPKM2
1	A1CF	-10.2031	0.117877	0.0001
2	A2M	12.4148	0.0001	0.546044
3	ABAT	-2.02196	0.758642	0.186795
4	ABCA12	-10.1901	0.116823	0.0001
5	ABCA5	-1.18513	5.70148	2.50743
6	ABCC10	1.20424	1.69409	3.90344
7	ABCC6	1.48538	0.191936	0.537402
8	ABHD16B	14.4092	0.0001	2.17564
9	ABHD6	-1.52122	4.69889	1.63705
10	ABI3	11.9803	0.0001	0.404043
11	ACADSB	-1.27281	0.901987	0.37329
12	ACAT2	-12.4149	0.546067	0.0001
13	ACER2	12.0702	0.0001	0.430027
14	ACOT11	-2.7024	2.56661	0.394328
15	ACOX2	11.8158	0.0001	0.360515
16	ACP6	1.01564	6.04903	12.2299
17	ACR	-12.8836	0.755707	0.0001
18	ACRBP	-11.6545	0.322373	0.0001
19	ACRC	-1.88225	1.80508	0.489645
20	ACTA2	1.25378	2.60223	6.20543
21	ACTC1	-1.0393	0.578936	0.281689
22	ACTG2	1.91083	0.787209	2.9601
23	ACTL10	-12.5904	0.61673	0.0001
24	ACTL8	12.4095	0.0001	0.544048
25	ACTN2	9.22293	0.0001	0.0597556
26	ACTR3B	-1.06798	12.1849	5.81203
27	ACTR3BP5	-12.5093	0.583028	0.0001
28	ACTR3C	1.2777	1.48878	3.60958
29	ACTR5	2.55442	1.15198	6.7671
30	ACVR1	-1.0657	3.6084	1.72388
31	ACVR2B-AS1	-12.9232	0.776744	0.0001
32	ADAM11	12.866	0.0001	0.746555
33	ADAM19	1.12109	0.534961	1.1636
34	ADAM20	-12.0052	0.411072	0.0001
35	ADAM22	-1.2359	4.84072	2.05526
36	ADAM28	12.5315	0.0001	0.592029
37	ADAMTS14	-12.9717	0.803296	0.0001
38	ADAMTS15	11.6761	0.0001	0.327241
39	ADAMTS16	10.7737	0.0001	0.175062
40	ADAMTS18	10.6635	0.0001	0.162191
41	ADAMTS4	-11.2562	0.244595	0.0001
42	ADAP2	-12.5975	0.619742	0.0001
43	ADAT3	12.8935	0.0001	0.760928
44	ADC	-12.1552	0.456129	0.0001
45	ADCY10P1	1.036	0.251606	0.515926
46	ADORA1	-12.0934	0.436993	0.0001
47	ADPRH	-11.5729	0.304643	0.0001
48	ADRA1B	-13.8875	1.51545	0.0001
49	ADSSL1	-1.03163	22.0167	10.7696
50	AGPAT4-IT1	12.6305	0.0001	0.634122
51	AGPHD1	-14.7458	2.74735	0.0001
52	AGT	-11.9746	0.402461	0.0001
53	AGXT2L1	-12.0086	0.412054	0.0001
54	AHRR	-1.71141	0.525951	0.160605
55	AK7	-1.81348	2.81532	0.800967
56	AK8	-12.998	0.81807	0.0001
57	AKAP2	-1.41951	13.7577	5.14317
58	AKAP5	-1.72711	1.00434	0.303368
59	AKAP7	-2.06805	4.80591	1.14612
60	AKR1B10	-1.40836	3.75482	1.41459
61	AKR7L	14.3001	0.0001	2.01725
62	AKTIP	1.8693	0.525313	1.91926
63	ALDH1B1	1.24059	3.17141	7.49387
64	ALG11	2.00573	2.00622	8.05681
65	ALOX5	11.7164	0.0001	0.336512
66	ALPI	-11.7837	0.352576	0.0001
67	ALPK3	-10.499	0.144717	0.0001
68	ALPPL2	10.6983	0.0001	0.166148
69	ALS2CR12	13.9232	0.0001	1.55348
70	ALS2CR8	1.64178	0.605549	1.88962
71	ALX3	1.22203	1.31512	3.06784
72	AMDHD1	-1.04056	0.978217	0.47555
73	AMDHD2	-1.22111	8.95024	3.83924
74	AMIGO1	13.5442	0.0001	1.19458
75	AMIGO3	11.8369	0.0001	0.365827
76	AMT	12.4503	0.0001	0.559652
77	AMTN	1.03756	0.754166	1.54812
78	AMY2A	11.6423	0.0001	0.319665
79	AMY2B	11.4357	0.0001	0.277015
80	ANAPC15	1.24367	9.29588	22.0127
81	ANG	15.9901	0.0001	6.50889
82	ANGPT1	13.0062	0.0001	0.822711
83	ANGPTL2	1.05667	11.1963	23.2897
84	ANGPTL4	1.09954	11.6248	24.9104
85	ANGPTL5	-12.2412	0.484142	0.0001
86	ANGPTL6	13.845	0.0001	1.47154
87	ANK1	2.37588	0.0912773	0.473777
88	ANK3	-1.69819	0.444981	0.137131
89	ANKFN1	-11.4928	0.288193	0.0001
90	ANKMY2	-1.26808	7.47644	3.1043
91	ANKRD16	1.31493	0.404225	1.00567
92	ANKRD20A1	-2.58481	0.357838	0.0596458
93	ANKRD20A11P	1.47939	0.946342	2.63869
94	ANKRD20A12P	-12.1312	0.448606	0.0001
95	ANKRD20A4	-2.58214	0.35878	0.0599137
96	ANKRD20A5P	1.68974	0.238469	0.7693
97	ANKRD20A9P	1.21456	0.178641	0.414572
98	ANKRD23	-1.12229	1.43299	0.658265
99	ANKRD24	-2.10577	0.77135	0.179205
100	ANKRD36BP2	-10.2113	0.118551	0.0001
101	ANKRD37	-1.12504	2.66459	1.22169
102	ANKRD42	-2.83903	2.60893	0.364611
103	ANKRD45	-12.9795	0.807617	0.0001
104	ANKRD46	13.9808	0.0001	1.61669
105	ANKRD6	-10.6688	0.162789	0.0001
106	ANKRD61	-12.3917	0.537363	0.0001
107	ANKRD9	-1.24697	10.4529	4.40414
108	ANKS1B	10.8945	0.0001	0.190359
109	ANO7	1.42208	0.2497	0.669125
110	ANO9	-11.7049	0.333841	0.0001
111	ANXA10	14.9231	0.0001	3.10674
112	ANXA3	1.42594	0.951651	2.55699
113	ANXA8	1.18474	4.50359	10.2377
114	ANXA9	-12.955	0.794045	0.0001
115	AP1M2	-1.26081	3.39982	1.41878
116	AP4B1-AS1	-12.4888	0.574785	0.0001
117	AP5S1	-1.16251	7.49061	3.34631
118	APCDD1L-AS1	-12.1271	0.447328	0.0001
119	APLF	-1.47339	0.721614	0.259879
120	APLN	12.7378	0.0001	0.683058
121	APOBEC3A_B	13.4826	0.0001	1.14461
122	APOBEC3G	-13.169	0.920982	0.0001
123	APOBEC3H	13.9993	0.0001	1.63755
124	APOM	-13.7835	1.41008	0.0001
125	AQP11	-13.5454	1.19559	0.0001
126	AQP3	-1.24571	35.7238	15.0647
127	AQP7	-1.05705	1.65732	0.796532
128	AQP7P1	11.4529	0.0001	0.280334
129	AQPEP	12.1347	0.0001	0.449682
130	AREG	-2.3923	183.46	34.9452
131	ARFIP1	1.40572	3.97927	10.5431
132	ARGFXP2	-12.5158	0.585623	0.0001
133	ARHGAP11B	1.09647	10.0402	21.469
134	ARHGAP15	-14.2486	1.94648	0.0001
135	ARHGAP20	-10.6144	0.15677	0.0001
136	ARHGAP21	1.02738	6.38301	13.0106
137	ARHGAP24	-1.02787	8.34335	4.09186
138	ARHGAP28	-1.24803	0.897929	0.378048
139	ARHGAP31	-2.16807	0.855266	0.190303
140	ARHGAP4	1.86558	0.261979	0.954688
141	ARHGAP42	-2.3917	6.59965	1.25761
142	ARHGAP5-AS1	1.0021	0.728464	1.45905
143	ARHGAP8	12.4905	0.0001	0.575476
144	ARHGDIB	12.7943	0.0001	0.710352
145	ARHGEF26	-2.17584	0.818779	0.181207
146	ARHGEF37	-1.0414	0.343784	0.167029
147	ARHGEF38	10.6925	0.0001	0.165487
148	ARHGEF39	1.62306	2.36575	7.28716
149	ARL14	-13.5312	1.18389	0.0001
150	ARL14EP	-2.94661	5.08786	0.65996
151	ARL15	-1.10722	4.14748	1.92521
152	ARL17B	-1.27636	15.401	6.35809
153	ARL4C	-11.5627	0.302491	0.0001
154	ARL5B	-1.30983	10.9531	4.41813
155	ARMC2	1.66364	0.248795	0.78822
156	ARMC4	2.05944	0.232102	0.967458
157	ARMC5	2.72467	0.365417	2.41544
158	ARMCX4	-10.6852	0.164654	0.0001
159	ARNT2	1.16868	1.75407	3.94324
160	ARPC4-TTLL3	10.354	0.0001	0.130879
161	ARRDC1	1.00564	10.5548	21.1923
162	ARRDC2	-1.63069	10.3381	3.33852
163	ARRDC3-AS1	-12.2248	0.47865	0.0001
164	ARSF	-11.2456	0.242816	0.0001
165	ARTN	-12.9675	0.800955	0.0001
166	ARVCF	-2.21097	1.10354	0.238352
167	ASAH2	-2.41482	1.54495	0.289721
168	ASB16	-1.78798	1.73637	0.502812
169	ASB9	-12.4508	0.559823	0.0001
170	ASF1A	1.36196	4.08121	10.4901
171	ASGR1	-13.8783	1.5059	0.0001
172	ASIC1	-1.17098	3.50951	1.55864
173	ASPHD2	-11.8709	0.37453	0.0001
174	ASPRV1	-12.1024	0.439721	0.0001
175	ASTE1	-2.12236	3.52718	0.810093
176	ATF3	-1.71918	16.8879	5.12922
177	ATF7IP	1.0645	6.62805	13.8622
178	ATF7IP2	-11.487	0.287036	0.0001
179	ATG9B	-11.413	0.272675	0.0001
180	ATOH8	-10.8838	0.188951	0.0001
181	ATP1A3	-2.28255	1.10219	0.226537
182	ATP2A1	1.40214	0.278432	0.735879
183	ATP2C2	-12.4261	0.550322	0.0001
184	ATP5L2	-14.6793	2.62368	0.0001
185	ATP5SL	1.01046	4.67156	9.41108
186	ATP6AP1L	-15.4052	4.33941	0.0001
187	ATP6V0E2	1.74465	0.52	1.74259
188	ATP6V1B1	-1.10526	0.91935	0.42733
189	ATP6V1C2	-1.5746	2.18267	0.7328
190	ATP6V1D	-1.01412	36.6014	18.1225
191	ATP6V1E2	-1.98529	1.65128	0.41705
192	ATP6V1G2-DDX39B	-15.7336	5.4485	0.0001
193	ATP7B	-1.33845	1.64273	0.649612
194	ATP8A1	11.4433	0.0001	0.278477
195	ATXN7L2	2.48046	0.341304	1.90474
196	AURKAPS1	1.53642	2.59455	7.52612
197	AURKC	-13.7131	1.34294	0.0001
198	AVIL	11.2439	0.0001	0.242524
199	AVPR2	12.545	0.0001	0.597619
200	AZGP1	-12.2552	0.488875	0.0001
201	B3GALT4	-12.6737	0.653363	0.0001
202	B3GALT6	2.31341	0.574641	2.8563
203	B3GNT3	1.15953	2.91579	6.51341
204	B3GNT7	11.434	0.0001	0.276674
205	B3GNTL1	1.013	3.90715	7.88502
206	B4GALNT1	-1.02925	5.63464	2.76078
207	B4GALNT3	1.22896	0.452411	1.06044
208	B4GALT4	1.10516	2.11599	4.55197
209	B4GALT6	13.8637	0.0001	1.49067
210	B4GALT7	1.64954	2.24993	7.05878
211	B9D2	1.1222	2.9263	6.36994
212	BACE1-AS	14.0414	0.0001	1.68606
213	BAG3	1.54609	5.58013	16.2954
214	BAGE3	-11.9722	0.401786	0.0001
215	BAGE4	-1.63193	0.000309928	0.0001
216	BAGE5	-2.05498	0.000415537	0.0001
217	BAIAP3	-1.27069	0.473467	0.196234
218	BAK1	-1.09474	4.84607	2.26903
219	BAMBI	1.33063	1.86608	4.69343
220	BATF3	-14.0883	1.7418	0.0001
221	BBS1	-1.64505	2.32432	0.743169
222	BBS12	2.2266	0.331909	1.55343
223	BCAN	1.86622	0.359655	1.31122
224	BCAR4	14.1679	0.0001	1.84067
225	BCAS4	1.56284	1.046	3.09024
226	BCAT1	-12.5213	0.587888	0.0001
227	BCDIN3D	-4.36752	1.72837	0.0837301
228	BCL2L10	-15.1413	3.614	0.0001
229	BCL2L12	1.72361	3.8429	12.6916
230	BCL2L15	11.4468	0.0001	0.279139
231	BCO2	-1.35384	2.01507	0.788397
232	BCRP2	11.7483	0.0001	0.34403
233	BCRP3	1.15856	1.38652	3.0952
234	BDKRB1	-2.02998	3.317	0.812195
235	BDNF-AS	-13.8728	1.5001	0.0001
236	BEST1	-1.77115	0.964981	0.282716
237	BEST3	-11.5983	0.310043	0.0001
238	BHLHB9	2.06893	0.228517	0.958798
239	BHMT	11.6604	0.0001	0.323691
240	BIK	-1.68713	3.61674	1.12316
241	BIN3	-1.75339	6.77285	2.00885
242	BIVM-ERCC5	13.0006	0.000321082	2.6314
243	BLOC1S1	1.42519	30.55	82.042
244	BLOC1S3	-1.25089	5.90245	2.48014
245	BLOC1S5	5.44631	0.165005	7.19449
246	BMF	-2.15113	0.857305	0.193011
247	BMI1	-16.123	23.9413	0.000335457
248	BMP8A	-1.65458	0.314412	0.0998669
249	BMP8B	-1.39036	1.10686	0.422232
250	BMPER	14.1017	0.0001	1.75802
251	BMX	11.6868	0.0001	0.329666
252	BNIPL	12.0094	0.0001	0.412264
253	BOD1L2	11.4936	0.0001	0.288351
254	BOLA3-AS1	11.5042	0.0001	0.290466
255	BREA2	-2.8334	7.09654	0.995654
256	BRSK2	-2.65291	1.49703	0.238027
257	BRWD1-IT2	-13.6319	1.2694	0.0001
258	BSCL2	-9.64591	0.0801139	0.0001
259	BSN	11.4895	0.0001	0.28754
260	BTBD19	-12.9546	0.793833	0.0001
261	BTBD6	1.52372	1.5539	4.46795
262	BTBD8	13.9456	0.0001	1.5778
263	BTC	12.9741	0.0001	0.804612
264	BTG2	-2.56061	9.49456	1.60936
265	BTK	12.6427	0.0001	0.639473
266	BTN2A2	1.01892	3.65896	7.41452
267	BUB1	1.21704	24.5817	57.145
268	C10orf10	12.0881	0.0001	0.435401
269	C10orf114	-1.81535	1.92952	0.548246
270	C10orf12	-1.33314	1.17594	0.466736
271	C10orf131	13.0026	0.0001	0.820705
272	C10orf32-AS3MT	-1.24464	1.54106	0.650349
273	C10orf55	12.0425	0.0001	0.42185
274	C10orf68	12.6006	0.0001	0.621107
275	C10orf76	1.21197	6.2328	14.4385
276	C11orf1	1.56885	0.91582	2.71694
277	C11orf16	-12.0852	0.434531	0.0001
278	C11orf45	11.5479	0.0001	0.299401
279	C11orf54	-1.05014	6.72656	3.2484
280	C11orf63	-2.15472	1.1144	0.250269
281	C11orf65	13.0612	0.0001	0.854717
282	C11orf71	-14.414	2.18291	0.0001
283	C11orf75	-1.08662	6.47393	3.04833
284	C11orf83	15.1147	0.0001	3.54792
285	C11orf86	-1.08196	7.84148	3.70422
286	C11orf96	-2.91191	7.12531	0.946742
287	C12orf45	1.00382	6.49524	13.0249
288	C12orf66	-1.2216	2.91206	1.24871
289	C12orf70	12.4679	0.0001	0.566503
290	C14orf132	-10.2672	0.123237	0.0001
291	C14orf182	1.62187	0.318134	0.979136
292	C14orf28	-1.55069	1.5303	0.522362
293	C14orf37	-11.1642	0.229492	0.0001
294	C14orf93	-1.20099	5.45102	2.37107
295	C15orf26	12.506	0.0001	0.581693
296	C15orf37	-13.2733	0.990076	0.0001
297	C15orf48	-13.6353	1.27242	0.0001
298	C15orf59	-12.741	0.684593	0.0001
299	C16orf46	-1.17175	0.933587	0.414404
300	C16orf55	2.48498	0.684257	3.83065
301	C16orf91	2.19474	1.06306	4.86676
302	C16orf95	-13.4863	1.14758	0.0001
303	C17orf104	-1.54233	0.668166	0.229401
304	C17orf107	-12.8137	0.71998	0.0001
305	C17orf47	-11.653	0.322045	0.0001
306	C17orf61-PLSCR3	15.0301	0.0001	3.346
307	C17orf67	-1.05866	0.870026	0.41768
308	C17orf97	1.19447	0.931677	2.13224
309	C18orf54	1.84607	0.733651	2.63762
310	C18orf61	12.0395	0.0001	0.420968
311	C19orf26	12.8838	0.0001	0.755829
312	C19orf38	12.8077	0.0001	0.716977
313	C19orf52	1.42551	0.795021	2.1355
314	C19orf57	-11.5843	0.307069	0.0001
315	C19orf60	1.27452	6.23871	15.0926
316	C19orf77	-12.6323	0.6349	0.0001
317	C19orf81	-14.1495	1.81724	0.0001
318	C1QTNF2	11.836	0.0001	0.365593
319	C1QTNF9B	-12.8363	0.731305	0.0001
320	C1orf101	-14.3372	2.06978	0.0001
321	C1orf106	10.0929	0.0001	0.109213
322	C1orf112	1.21577	9.10766	21.1539
323	C1orf122	1.70218	5.7118	18.5858
324	C1orf140	13.0716	0.0001	0.860907
325	C1orf151-NBL1	1.59999	5.89735	17.8773
326	C1orf189	-13.9267	1.55721	0.0001
327	C1orf210	-13.0128	0.826504	0.0001
328	C1orf226	-1.05241	1.69685	0.818155
329	C1orf227	-14.3002	2.01734	0.0001
330	C1orf51	12.5445	0.0001	0.597391
331	C1orf53	2.17443	2.16144	9.75691
332	C1orf54	-14.309	2.02968	0.0001
333	C1orf56	-1.78023	4.54081	1.322
334	C1orf63	-1.33589	8.35774	3.31091
335	C2	-14.2633	1.96646	0.0001
336	C20orf195	-13.014	0.827201	0.0001
337	C20orf196	15.477	0.0001	4.56076
338	C21orf2	2.96414	0.48134	3.75618
339	C21orf7	14.364	0.0001	2.10862
340	C22orf23	1.1334	1.78425	3.9142
341	C22orf26	-12.3306	0.515077	0.0001
342	C2CD2L	-1.75386	1.73986	0.515882
343	C2orf27B	13.5801	0.0001	1.2247
344	C2orf48	13.6333	0.0001	1.2707
345	C2orf62	-1.55645	1.77718	0.604216
346	C2orf81	-2.17714	0.952073	0.210516
347	C2orf82	14.7308	0.0001	2.71904
348	C2orf88	11.5705	0.0001	0.304138
349	C3AR1	-12.6048	0.622924	0.0001
350	C3orf20	11.4583	0.0001	0.28138
351	C4B	-10.6098	0.686579	0.000439373
352	C4BPA	13.1667	0.0001	0.91952
353	C4BPB	-13.3259	1.02684	0.0001
354	C4B_2	-10.198	0.688429	0.000586082
355	C4orf29	-1.83407	6.85103	1.92153
356	C4orf48	2.08995	3.96277	16.8708
357	C5orf4	1.00773	0.293536	0.590224
358	C5orf45	2.8094	0.518061	3.63157
359	C5orf54	-1.54012	2.55201	0.877527
360	C5orf56	-1.38973	21.6142	8.24879
361	C6orf132	-10.3347	0.129138	0.0001
362	C6orf147	-14.673	2.61218	0.0001
363	C6orf165	12.0397	0.0001	0.421028
364	C6orf222	-10.8146	0.180108	0.0001
365	C6orf226	14.5034	0.0001	2.32244
366	C7orf10	-12.5913	0.617125	0.0001
367	C7orf13	12.5505	0.0001	0.599911
368	C7orf60	-2.292	3.58093	0.731199
369	C8orf44	1.0797	0.562832	1.1896
370	C8orf44-SGK3	-14.0705	1.7204	0.0001
371	C8orf76	-1.38726	8.80994	3.36796
372	C9orf116	15.9548	0.0001	6.35155
373	C9orf123	-1.20693	5.6858	2.46303
374	C9orf131	2.01688	0.241218	0.976225
375	C9orf153	-14.224	1.91362	0.0001
376	C9orf169	-15.5923	4.94035	0.0001
377	C9orf172	12.1489	0.0001	0.454148
378	C9orf40	1.29137	1.80037	4.40658
379	C9orf72	1.18607	1.90906	4.34372
380	C9orf84	2.38239	0.208614	1.08771
381	C9orf9	-13.5753	1.22063	0.0001
382	CA14	-12.3643	0.52727	0.0001
383	CA5BP1	15.6652	0.0001	5.1963
384	CA9	1.54076	2.51222	7.30923
385	CABP4	-1.29294	1.46853	0.599335
386	CABP7	11.5966	0.0001	0.309681
387	CABYR	12.6645	0.0001	0.64923
388	CACNA1A	12.1509	0.0001	0.454779
389	CACNA1C	-9.43777	0.0693508	0.0001
390	CACNA1F	10.6118	0.0001	0.156489
391	CACNA1G	-2.31752	0.616314	0.12364
392	CACNG6	15.0792	0.0001	3.46162
393	CADM4	-1.14886	5.74702	2.5918
394	CAGE1	14.1783	0.0001	1.85395
395	CAHM	-14.1069	1.76445	0.0001
396	CALHM3	12.6039	0.0001	0.622511
397	CALR3	12.6656	0.0001	0.649729
398	CALY	13.1139	0.0001	0.886488
399	CAMK2A	-10.8781	0.188207	0.0001
400	CAMK2N2	-14.568	2.42885	0.0001
401	CAMKK1	-1.02786	4.0826	2.00226
402	CAPN5	1.47149	0.211879	0.587557
403	CAPN9	11.6876	0.0001	0.329862
404	CAPSL	13.0464	0.0001	0.846004
405	CARD14	-1.1352	0.648607	0.295293
406	CARD17	-14.3907	2.14805	0.0001
407	CARD9	-12.0393	0.420924	0.0001
408	CARNS1	-11.7138	0.335889	0.0001
409	CASC1	-11.6872	0.329765	0.0001
410	CASKIN1	10.7845	0.0001	0.17638
411	CASP14	-1.0342	156.011	76.1779
412	CASP7	-1.10583	12.9667	6.02478
413	CATSPER3	-12.9541	0.793529	0.0001
414	CATSPERD	-12.0365	0.420104	0.0001
415	CBR3-AS1	-14.5737	2.4385	0.0001
416	CBX3P2	-12.6278	0.632901	0.0001
417	CCBP2	-12.1659	0.459509	0.0001
418	CCDC101	1.64385	2.47586	7.73703
419	CCDC103	14.3463	0.0001	2.08291
420	CCDC110	-12.5843	0.614129	0.0001
421	CCDC112	1.39407	3.07806	8.08971
422	CCDC114	12.186	0.0001	0.46597
423	CCDC115	1.28983	1.13964	2.78642
424	CCDC13	11.1062	0.0001	0.220441
425	CCDC134	1.03418	3.15533	6.46196
426	CCDC135	-11.2589	0.245065	0.0001
427	CCDC136	10.4768	0.0001	0.142508
428	CCDC144NL	12.9694	0.0001	0.802003
429	CCDC149	10.8118	0.0001	0.179748
430	CCDC151	11.467	0.0001	0.283086
431	CCDC154	-11.8628	0.372438	0.0001
432	CCDC157	-1.64743	0.870308	0.27781
433	CCDC159	-13.5625	1.20978	0.0001
434	CCDC167	1.28571	3.20891	7.82336
435	CCDC169-SOHLH2	13.3392	0.0001	1.03636
436	CCDC17	11.8467	0.0001	0.368299
437	CCDC173	1.15224	0.259755	0.577329
438	CCDC176	1.6378	0.658875	2.05036
439	CCDC23	1.21633	3.23858	7.525
440	CCDC28B	1.54643	2.55627	7.46671
441	CCDC39	-10.831	0.18216	0.0001
442	CCDC7	1.11448	1.68143	3.64059
443	CCDC71	2.69896	0.459636	2.98458
444	CCDC73	-12.5471	0.598482	0.0001
445	CCDC81	-11.3811	0.266714	0.0001
446	CCDC84	1.01681	2.08841	4.22578
447	CCDC85A	-2.10683	1.89309	0.439492
448	CCDC85C	1.32017	5.00834	12.5056
449	CCDC92	-13.1303	0.896637	0.0001
450	CCDC96	11.6195	0.0001	0.314646
451	CCL20	-3.22481	127.693	13.6585
452	CCL26	-14.2514	1.95028	0.0001
453	CCNB1	1.37485	21.9088	56.8186
454	CCNB2	1.18471	25.85	58.7617
455	CCNB3	1.99783	0.316916	1.26576
456	CCNE1	1.12752	3.83879	8.38707
457	CCR1	-12.0177	0.414655	0.0001
458	CCRN4L	-1.81028	11.6903	3.33331
459	CCSAP	1.16526	3.44471	7.72555
460	CD101	11.2053	0.0001	0.236114
461	CD14	12.6011	0.0001	0.621322
462	CD163L1	12.5465	0.0001	0.598236
463	CD209	11.4357	0.0001	0.277009
464	CD22	13.6289	0.0001	1.26676
465	CD226	12.9406	0.0001	0.786175
466	CD274	-13.4984	1.15722	0.0001
467	CD302	13.6768	0.0001	1.30956
468	CD37	-13.0788	0.865184	0.0001
469	CD7	-13.0604	0.854252	0.0001
470	CD72	-12.1788	0.463633	0.0001
471	CD74	-1.04916	2.1169	1.02299
472	CDADC1	1.0471	1.23084	2.54337
473	CDAN1	-1.1268	8.74151	4.00301
474	CDC14A	1.59026	0.254359	0.765882
475	CDC20	1.34176	20.4946	51.9456
476	CDC26	1.17383	4.88189	11.014
477	CDC37L1	1.2397	4.33746	10.2429
478	CDC42BPG	-1.47152	0.918297	0.33114
479	CDCA2	1.09398	7.22954	15.4323
480	CDCA3	1.44867	7.41812	20.2482
481	CDH16	-2.09804	1.38598	0.323731
482	CDH23	8.89302	0.0001	0.0475406
483	CDH26	-14.2258	1.91593	0.0001
484	CDH3	-12.0538	0.425154	0.0001
485	CDHR2	-13.0707	0.860324	0.0001
486	CDK20	2.32169	0.456402	2.28163
487	CDK5R2	-13.6331	1.2705	0.0001
488	CDKL2	11.3229	0.0001	0.256165
489	CDKL5	-1.03921	2.81956	1.37198
490	CDKN1C	-1.10291	80.0881	37.2872
491	CDKN2D	14.9745	0.0001	3.21935
492	CDNF	-2.2145	3.25278	0.70085
493	CDR2	1.08708	2.28081	4.84543
494	CDRT4	14.4336	0.0001	2.21284
495	CDSN	-12.116	0.443885	0.0001
496	CEACAM1	-11.7827	0.352327	0.0001
497	CEACAM19	-11.8519	0.369644	0.0001
498	CEACAM20	-12.479	0.570872	0.0001
499	CEACAM22P	-12.5413	0.596091	0.0001
500	CEBPA	13.1373	0.0001	0.900991
501	CEBPE	-1.04123	0.977885	0.475166
502	CECR2	10.3016	0.0001	0.126212
503	CECR5-AS1	14.3898	0.0001	2.14669
504	CEL	11.7757	0.0001	0.350627
505	CELF5	12.4476	0.0001	0.558587
506	CEMP1	12.5547	0.0001	0.601626
507	CENPC1	-1.04038	2.61573	1.27177
508	CENPE	1.07661	6.49172	13.6915
509	CEP41	1.0612	0.438717	0.915455
510	CEP55	1.53972	19.8442	57.6948
511	CEP70	1.61073	2.47353	7.55432
512	CEPT1	-1.17462	15.5149	6.8731
513	CERKL	12.077	0.0001	0.43205
514	CERS1	-15.3475	4.1692	0.0001
515	CERS4	-1.61264	8.65179	2.82913
516	CES3	-11.4844	0.286525	0.0001
517	CETN3	1.00633	8.01446	16.0994
518	CETN4P	-14.2899	2.00299	0.0001
519	CFL1P1	13.2746	0.0001	0.990957
520	CHCHD6	1.08392	18.7339	39.7118
521	CHDH	11.3822	0.0001	0.266916
522	CHKB-CPT1B	14.1433	0.0001	1.80944
523	CHN2	-1.03987	3.50997	1.70715
524	CHRDL2	12.2982	0.0001	0.503646
525	CHRFAM7A	2.11102	0.100508	0.43419
526	CHRNA3	-11.7631	0.347568	0.0001
527	CHRNE	13.1042	0.0001	0.880529
528	CHST12	1.93013	0.540294	2.05901
529	CHST14	1.35539	1.19193	3.04974
530	CHST2	1.34692	0.343236	0.873085
531	CHST5	11.8507	0.0001	0.369333
532	CHST7	-12.8115	0.718862	0.0001
533	CHURC1-FNTB	-16.1036	7.04162	0.0001
534	CIB2	2.02983	0.597193	2.43867
535	CIDEC	-12.8482	0.7374	0.0001
536	CILP2	11.2499	0.0001	0.243531
537	CIRBP-AS1	-12.7801	0.703384	0.0001
538	CITED1	13.0392	0.0001	0.84178
539	CKAP2L	1.09735	7.1273	15.2497
540	CKMT1A	-1.91902	3.78653	1.00129
541	CKMT1B	-1.93299	4.2788	1.12056
542	CKS2	1.32238	240.483	601.396
543	CLCF1	-1.3827	8.78741	3.36997
544	CLCN1	11.7664	0.0001	0.348374
545	CLCN5	1.37162	2.56063	6.62592
546	CLCNKA	-11.1022	0.219838	0.0001
547	CLCNKB	-1.75872	1.53528	0.453692
548	CLDN11	-12.6661	0.649942	0.0001
549	CLDN18	11.6342	0.0001	0.317868
550	CLDN23	12.5455	0.0001	0.597813
551	CLDN24	12.9637	0.0001	0.79884
552	CLDN4	12.5267	0.0001	0.590093
553	CLEC12B	-11.7433	0.342839	0.0001
554	CLEC17A	-12.0444	0.422412	0.0001
555	CLEC18A	-10.952	0.198094	0.0001
556	CLEC4A	-12.9105	0.769913	0.0001
557	CLIC2	-11.822	0.362069	0.0001
558	CLIC3	-1.29695	5.90522	2.40334
559	CLIC5	2.97621	0.190113	1.49603
560	CLIC6	-1.75096	0.859741	0.255433
561	CLIP3	-11.3923	0.268801	0.0001
562	CLPSL2	14.8998	0.0001	3.05703
563	CMAHP	13.4231	0.0001	1.09835
564	CMTM1	13.0675	0.0001	0.858417
565	CMTM7	-1.10566	1.94147	0.902181
566	CMYA5	9.14288	0.0001	0.0565301
567	CNBD2	-12.1732	0.461855	0.0001
568	CNGB1	-11.3377	0.25882	0.0001
569	CNIH2	13.1073	0.0001	0.88246
570	CNKSR3	2.07412	0.600565	2.52891
571	CNNM4	1.03026	1.1876	2.42555
572	CNTD1	-11.6637	0.324425	0.0001
573	COBLL1	-1.54669	1.04947	0.359227
574	COG8	1.50693	2.54217	7.22496
575	COL15A1	10.5404	0.0001	0.14893
576	COL17A1	10.4586	0.0001	0.140715
577	COL18A1	2.1889	0.182131	0.830439
578	COL21A1	11.0001	0.0001	0.204811
579	COL28A1	-11.0373	0.210171	0.0001
580	COL4A3	1.00481	0.0955268	0.191691
581	COL6A4P1	-12.8667	0.746889	0.0001
582	COLQ	11.4276	0.0001	0.275454
583	COMMD3	-1.15076	33.1269	14.92
584	COMMD3-BMI1	3.54463	1.41842	16.5518
585	COMMD8	1.94872	1.68536	6.50602
586	COQ7	1.06689	2.70358	5.66378
587	CORO2B	11.2455	0.0001	0.242787
588	CORO6	-1.68627	9.47516	2.94421
589	COX10-AS1	-1.50484	11.6269	4.09697
590	COX17	-1.60652	8.00107	2.62747
591	CP	-11.3547	0.261886	0.0001
592	CPA2	12.5565	0.0001	0.602386
593	CPED1	1.43756	0.34832	0.943465
594	CPLX1	-14.2101	1.89529	0.0001
595	CPQ	-12.0707	0.430179	0.0001
596	CPS1-IT1	12.8459	0.0001	0.736222
597	CPT1C	-2.3629	1.86551	0.362656
598	CR1	10.1951	0.0001	0.117224
599	CR1L	-12.499	0.578867	0.0001
600	CREB3L4	-1.23114	6.90724	2.94236
601	CREBL2	-1.05806	36.0124	17.296
602	CRHR1-IT1	-1.01306	2.45439	1.21614
603	CRLF1	-1.79927	3.51635	1.01032
604	CRMP1	-1.26917	5.93536	2.46257
605	CRNDE	-1.22016	27.1734	11.6638
606	CROCCP2	2.41021	0.587105	3.12077
607	CROCCP3	12.9201	0.0001	0.775059
608	CROT	-1.22401	3.19144	1.36623
609	CRSP8P	2.01618	1.31568	5.32206
610	CRYBB2	-2.0814	2.57578	0.608619
611	CRYL1	-1.20723	4.18775	1.81371
612	CRYM-AS1	12.4139	0.0001	0.545711
613	CRYZ	-1.30029	8.22302	3.33891
614	CSF2	-15.2701	3.95136	0.0001
615	CSF3	-3.03447	5.03234	0.614193
616	CSRNP1	-1.23136	14.3162	6.09748
617	CSRP2BP	2.68684	0.263364	1.69581
618	CST7	-13.0635	0.85605	0.0001
619	CSTA	1.63405	1.26504	3.92647
620	CT49	1.97798	1.66177	6.54638
621	CT62	12.1569	0.0001	0.456647
622	CTAGE15P	-1.20366	0.47016	0.20413
623	CTGF	-1.96241	3.46043	0.887945
624	CTRL	-14.0001	1.63855	0.0001
625	CTSH	13.601	0.0001	1.24251
626	CTSK	2.83195	0.481372	3.42755
627	CTSO	12.0797	0.0001	0.432868
628	CTXN1	13.3949	0.0001	1.07715
629	CUZD1	2.07505	0.0001	0.00042136
630	CXADRP2	2.77643	0.241808	1.65676
631	CXADRP3	1.90857	0.305326	1.14631
632	CXCL1	-1.3171	7.95279	3.19177
633	CXCL10	13.1757	0.0001	0.925286
634	CXCL11	13.7354	0.0001	1.36381
635	CXCL2	-3.28317	104.174	10.7011
636	CXCL3	-1.83142	14.9792	4.20896
637	CXXC5	-1.76731	2.41235	0.708644
638	CXorf31	-14.1735	1.84771	0.0001
639	CYB5RL	-1.18497	4.37435	1.92398
640	CYGB	-12.2611	0.490872	0.0001
641	CYHR1	1.36187	1.43656	3.69222
642	CYP17A1	12.1323	0.0001	0.448951
643	CYP19A1	11.2109	0.0001	0.237042
644	CYP26B1	1.0264	1.70557	3.47413
645	CYP27B1	14.3916	0.0001	2.14939
646	CYP27C1	-11.1136	0.221585	0.0001
647	CYP2C18	11.8958	0.0001	0.381066
648	CYP2D6	12.5298	0.0001	0.591346
649	CYP2D7P1	13.4375	0.0001	1.10941
650	CYP2E1	-12.2931	0.501887	0.0001
651	CYP2R1	1.06646	2.13486	4.47102
652	CYP2S1	13.4141	0.0001	1.09157
653	CYP2U1	-12.2431	0.484774	0.0001
654	CYP3A4	11.8002	0.0001	0.356624
655	CYP3A5	12.6482	0.0001	0.641943
656	CYP4B1	1.50039	0.474829	1.34338
657	CYP4F12	-1.07609	2.15217	1.0208
658	CYP4F2	-13.9403	1.57198	0.0001
659	CYP4F24P	-13.0271	0.834718	0.0001
660	CYP4F3	-13.7992	1.42556	0.0001
661	CYP4X1	12.001	0.0001	0.409891
662	CYP8B1	-11.4146	0.272977	0.0001
663	CYS1	-12.1758	0.462694	0.0001
664	CYSTM1	-1.16099	22.6965	10.15
665	D2HGDH	1.19533	1.40845	3.22531
666	DACT2	-2.58583	22.9475	3.82229
667	DAPK1	2.7602	0.1498	1.01488
668	DAW1	1.6238	1.121	3.45476
669	DBIL5P	-11.4973	0.289093	0.0001
670	DBNDD1	-1.29225	1.75412	0.716231
671	DCAF13	-1.35431	7.9257	3.09992
672	DCAF4L1	12.7428	0.0001	0.685421
673	DCBLD1	-1.15048	66.6346	30.0172
674	DCDC2	10.9667	0.0001	0.200124
675	DCHS1	9.69199	0.0001	0.082714
676	DCLK1	-11.4295	0.275827	0.0001
677	DCLRE1B	-1.02145	4.84315	2.38583
678	DCN	-1.44641	20.1537	7.39508
679	DCPS	1.56398	3.12954	9.25309
680	DDX11L1	-12.0883	0.435443	0.0001
681	DDX11L10	-10.3929	0.134456	0.0001
682	DDX11L5	-12.4295	0.551654	0.0001
683	DDX11L9	-10.532	0.14806	0.0001
684	DDX26B	2.3282	0.264157	1.32654
685	DEDD2	1.8693	0.724261	2.64612
686	DEF8	1.0668	6.06265	12.6999
687	DENND1C	-12.6753	0.654115	0.0001
688	DENND2A	10.8515	0.0001	0.184764
689	DENND2C	-1.91016	0.872547	0.232152
690	DENND3	1.66366	0.490966	1.55548
691	DENND4A	-1.19954	11.3063	4.92293
692	DEPDC1B	1.10867	4.104	8.85014
693	DEPDC5	-1.76889	6.03176	1.76992
694	DERL3	-1.67296	2.99687	0.939845
695	DFNA5	-1.0965	12.11	5.66322
696	DFNB59	12.7661	0.0001	0.696597
697	DGCR11	13.1595	0.0001	0.914946
698	DGCR6L	-1.12969	9.09271	4.1555
699	DHRS12	2.4012	0.518119	2.73692
700	DHRS13	-1.99127	4.56886	1.14915
701	DHRS3	12.4842	0.0001	0.572949
702	DHRS9	-2.62785	2.86436	0.463411
703	DICER1-AS1	-1.97711	3.96751	1.00774
704	DISP2	11.0157	0.0001	0.207038
705	DKFZP434A062	10.9797	0.0001	0.201939
706	DKFZP434K028	13.1504	0.0001	0.909231
707	DKFZP434L187	11.2417	0.0001	0.242147
708	DKFZp434J0226	-1.12086	1.04709	0.481471
709	DKK3	13.7121	0.0001	1.34196
710	DLEC1	10.6403	0.0001	0.159609
711	DLG2	11.1414	0.0001	0.225887
712	DLG5-AS1	-11.9045	0.383362	0.0001
713	DLGAP5	1.07255	24.3889	51.2933
714	DLL3	-1.35984	3.22672	1.25721
715	DLL4	12.5176	0.0001	0.586356
716	DLX2	-13.3757	1.06291	0.0001
717	DMBT1	1.72783	0.143878	0.476565
718	DMRTA1	-1.0928	3.06351	1.43633
719	DMRTA2	-2.38184	2.29498	0.440326
720	DNAAF1	-11.4902	0.287674	0.0001
721	DNAAF3	-14.2458	1.9427	0.0001
722	DNAH1	-2.0343	0.446518	0.109007
723	DNAH11	9.34639	0.0001	0.0650946
724	DNAH5	1.04153	0.0580979	0.119589
725	DNAH7	9.71233	0.0001	0.0838885
726	DNAJA4	11.738	0.0001	0.341571
727	DNAJB9	-1.58355	1.58815	0.529903
728	DNAJC12	13.6501	0.0001	1.28559
729	DNAJC19	1.10409	3.82835	8.22956
730	DNAJC24	1.04965	3.11314	6.44427
731	DNAJC27	1.11696	1.29549	2.80979
732	DNAJC28	14.2736	0.0001	1.98053
733	DNAJC30	2.43159	0.49717	2.68217
734	DNAL4	-1.42943	4.80656	1.78457
735	DNASE1	-1.63453	0.844339	0.27194
736	DNASE1L3	14.877	0.0001	3.00906
737	DND1	14.0061	0.0001	1.64529
738	DNER	-1.18757	22.1154	9.70956
739	DNM3	-10.3681	0.132165	0.0001
740	DNMT3L	-14.5591	2.414	0.0001
741	DOCK4	1.04784	2.26953	4.69211
742	DOCK8	2.17397	0.112996	0.509909
743	DOK4	1.87705	0.679487	2.49592
744	DOLK	14.7104	0.0001	2.68078
745	DPCR1	9.88093	0.0001	0.0942879
746	DPEP3	-12.5528	0.600867	0.0001
747	DPM3	1.24049	11.5567	27.306
748	DPY19L1P1	1.24585	1.87602	4.44914
749	DPY19L2P1	-12.1761	0.462772	0.0001
750	DPY19L2P3	13.1737	0.0001	0.92402
751	DPY30	1.44179	18.3458	49.8377
752	DQX1	-11.6884	0.330023	0.0001
753	DRP2	1.99993	0.128071	0.51226
754	DSCR8	-14.549	2.39704	0.0001
755	DUOX2	-10.5541	0.150352	0.0001
756	DUSP1	-1.80665	173.049	49.4669
757	DUSP5	-1.90469	34.1177	9.11194
758	DUSP5P1	-12.2221	0.477778	0.0001
759	DUSP8	-1.25488	0.63359	0.265493
760	DUSP9	-1.31429	14.5237	5.8403
761	DYNC1I1	11.3462	0.0001	0.260352
762	DYRK3	2.43749	0.460514	2.49459
763	DYX1C1-CCPG1	-1.24556	1.91789	0.808857
764	DZIP1L	-1.09152	2.77103	1.30035
765	E2F1	-1.03527	31.0938	15.1714
766	E2F5	14.5538	0.0001	2.40513
767	E2F8	-1.15956	3.95219	1.76919
768	EAF2	1.08592	1.34814	2.86173
769	EBF3	-11.1846	0.232761	0.0001
770	EBF4	12.7345	0.0001	0.681484
771	EBI3	13.0056	0.0001	0.822407
772	EBLN2	12.6552	0.0001	0.645066
773	ECHDC2	-14.4698	2.26912	0.0001
774	ECHDC3	14.1497	0.0001	1.81757
775	EDA	1.97286	1.47653	5.79604
776	EDN1	-1.28395	5.28459	2.17022
777	EDN2	-13.6621	1.29629	0.0001
778	EEF1E1-MUTED	-15.5639	4.84393	0.0001
779	EEPD1	-11.0215	0.207882	0.0001
780	EFCAB12	-11.6677	0.325327	0.0001
781	EFCAB4A	-12.3961	0.539003	0.0001
782	EFCAB7	1.89911	0.75386	2.81177
783	EFCAB9	13.8525	0.0001	1.47919
784	EFHC1	-1.51846	7.10637	2.48054
785	EFHD1	1.25353	0.606517	1.44608
786	EFNA1	-1.19019	49.2312	21.5753
787	EFNA2	-1.87749	2.0663	0.562357
788	EGFL8	-15.485	4.58621	0.0001
789	EGFR-AS1	11.7058	0.0001	0.334035
790	EGR1	-2.54678	226.568	38.7742
791	EGR2	-14.6903	2.64384	0.0001
792	EGR3	-3.54802	3.4746	0.29706
793	EHF	-2.10332	0.762908	0.177545
794	EID3	1.64416	0.568156	1.77586
795	EIF1B-AS1	-1.30251	2.30025	0.932567
796	EIF4EBP3	-13.8353	1.46159	0.0001
797	ELFN1	11.3785	0.0001	0.266241
798	ELMOD1	-11.8854	0.378322	0.0001
799	ELOVL7	12.0117	0.0001	0.41294
800	ELTD1	11.8436	0.0001	0.367509
801	EMB	11.5964	0.0001	0.309649
802	EME2	13.0112	0.0001	0.825576
803	EML5	1.26189	0.449743	1.07853
804	EMR1	11.8289	0.0001	0.363785
805	ENDOD1	2.17111	0.469111	2.11273
806	ENDOU	-11.7048	0.333817	0.0001
807	ENKUR	12.1542	0.0001	0.45581
808	ENO3	14.766	0.0001	2.78622
809	ENPP2	12.2818	0.0001	0.497949
810	ENTPD1	1.10694	2.7617	5.94836
811	ENTPD2	12.1953	0.0001	0.468963
812	ENTPD3-AS1	-2.05611	6.02094	1.44782
813	EOMES	-12.2562	0.489202	0.0001
814	EPB41L4A-AS1	-2.48856	11.7151	2.08745
815	EPCAM	-12.542	0.596353	0.0001
816	EPHA5	-12.5915	0.617194	0.0001
817	EPHA6	-12.253	0.488114	0.0001
818	EPS8L2	-1.27417	6.51931	2.69549
819	EQTN	-13.1021	0.879283	0.0001
820	ERAP2	-13.0154	0.828017	0.0001
821	ERBB4	-11.7603	0.346892	0.0001
822	ERCC8	1.05146	1.17851	2.44261
823	EREG	-1.57044	80.2198	27.0104
824	ERN1	-1.35938	12.871	5.01646
825	ESM1	12.5167	0.0001	0.586011
826	ESPL1	1.10974	5.80674	12.5313
827	ESPN	-12.6978	0.664386	0.0001
828	ESR2	-14.4832	2.29027	0.0001
829	ESRP2	12.0376	0.0001	0.420423
830	ETNK2	-12.0997	0.438904	0.0001
831	ETS2	-1.21735	122.186	52.5489
832	ETV1	1.0541	1.55438	3.22756
833	ETV3L	-1.06283	0.486677	0.232969
834	ETV4	2.1553	5.57548	24.8366
835	ETV7	12.3731	0.0001	0.530476
836	EVA1A	13.1639	0.0001	0.917759
837	EVI2A	-11.942	0.39347	0.0001
838	EVPL	1.18862	1.79331	4.08757
839	EYS	11.7029	0.0001	0.33337
840	F13A1	-11.0739	0.21557	0.0001
841	F2RL3	12.0007	0.0001	0.409797
842	F8	-1.48456	4.29919	1.53635
843	FA2H	-1.59008	7.82593	2.5994
844	FAAH	-1.47401	2.55454	0.919584
845	FABP12	-14.5897	2.4656	0.0001
846	FAHD2CP	1.62845	3.00656	9.2957
847	FAM102B	2.07232	0.205458	0.864081
848	FAM110A	1.08294	0.919594	1.94802
849	FAM110B	-12.2334	0.48154	0.0001
850	FAM117A	-11.9001	0.382199	0.0001
851	FAM120C	-2.21442	1.89572	0.408476
852	FAM129C	12.0074	0.0001	0.411705
853	FAM131B	11.0032	0.0001	0.205251
854	FAM131C	13.2368	0.0001	0.965357
855	FAM133DP	10.1982	0.0001	0.117479
856	FAM135A	1.38637	1.06414	2.78187
857	FAM153A	10.1163	0.0001	0.110997
858	FAM153B	10.1305	0.0001	0.112097
859	FAM153C	10.8982	0.0001	0.190843
860	FAM154B	-13.455	1.12295	0.0001
861	FAM155A	-11.3157	0.254891	0.0001
862	FAM156B	1.02333	1.39372	2.83288
863	FAM157A	1.94654	0.503117	1.93926
864	FAM157B	13.7766	0.0001	1.40341
865	FAM166B	12.8559	0.0001	0.741331
866	FAM167A	-1.12282	3.82091	1.75455
867	FAM169A	2.95592	0.172607	1.3393
868	FAM172BP	-12.1211	0.445472	0.0001
869	FAM173A	-1.85254	5.83663	1.61619
870	FAM179A	11.089	0.0001	0.217839
871	FAM182A	-1.025	0.186771	0.0917809
872	FAM183A	14.0902	0.0001	1.7441
873	FAM19A2	-11.3881	0.268013	0.0001
874	FAM211B	-13.0145	0.827497	0.0001
875	FAM214A	1.2292	2.94987	6.91559
876	FAM221A	-13.4043	1.0842	0.0001
877	FAM222A	1.70212	0.788533	2.56572
878	FAM227B	1.67075	0.464258	1.4781
879	FAM228B	13.7255	0.0001	1.35449
880	FAM22D	1.91507	0.17486	0.659453
881	FAM22F	10.691	0.0001	0.165317
882	FAM22G	10.7282	0.0001	0.16963
883	FAM25B	14.3484	0.0001	2.08595
884	FAM25C	14.3484	0.0001	2.08595
885	FAM25G	14.3484	0.0001	2.08595
886	FAM27A	12.1391	0.0001	0.451062
887	FAM27B	12.1401	0.0001	0.451369
888	FAM27C	12.1286	0.0001	0.447781
889	FAM3B	12.7567	0.0001	0.692051
890	FAM41C	11.6138	0.0001	0.31341
891	FAM43A	12.8849	0.0001	0.756379
892	FAM45A	-14.7819	3.88684	0.000137979
893	FAM47E	-12.1225	0.445889	0.0001
894	FAM47E-STBD1	13.4496	0.0001	1.11872
895	FAM57A	2.23944	2.94021	13.8841
896	FAM57B	-13.7229	1.35211	0.0001
897	FAM69A	-1.71463	10.7815	3.28492
898	FAM71E1	-13.4657	1.13127	0.0001
899	FAM71F2	12.841	0.0001	0.73373
900	FAM72D	1.06717	7.51404	15.7443
901	FAM83G	1.13765	2.12809	4.68228
902	FAM84B	-2.12804	0.933635	0.213586
903	FAM86A	-1.0646	5.70913	2.72957
904	FAM86B2	-1.0515	7.59519	3.66443
905	FAM86EP	2.03729	0.564054	2.31529
906	FAM86HP	1.52541	1.65757	4.77161
907	FAM89B	15.0801	0.0001	3.46385
908	FAM90A25P	12.9285	0.0001	0.779587
909	FAM90A2P	14.2893	0.0001	2.00214
910	FAM92A1	-1.96519	2.67903	0.686115
911	FAM95B1	12.4446	0.0001	0.557436
912	FAM9B	2.16629	1.11916	5.02355
913	FANCF	-1.1043	0.845735	0.393375
914	FANK1	-2.30102	3.24776	0.659033
915	FAP	-2.08725	3.46772	0.816056
916	FAS-AS1	-12.9368	0.784098	0.0001
917	FAT2	-9.19637	0.0586655	0.0001
918	FBLN2	-11.1301	0.224133	0.0001
919	FBLN5	-1.0963	0.78049	0.365046
920	FBP2	-1.03835	1.4872	0.724093
921	FBXL12	1.32709	2.893	7.25841
922	FBXL13	-11.8401	0.36662	0.0001
923	FBXL14	13.6762	0.0001	1.30899
924	FBXL8	3.32545	0.244404	2.45002
925	FBXO16	2.06559	0.5544	2.32074
926	FBXO2	-1.23095	1.63251	0.695511
927	FBXO24	14.1162	0.0001	1.77577
928	FBXO27	-13.0411	0.842886	0.0001
929	FBXO28	-1.05059	16.3888	7.91204
930	FBXO32	2.4737	0.150009	0.83325
931	FBXO36	-14.1957	1.87638	0.0001
932	FBXO43	-1.95338	1.34412	0.347065
933	FBXO47	-12.1972	0.469602	0.0001
934	FBXO48	1.07647	0.884271	1.86481
935	FBXW4P1	12.085	0.0001	0.434458
936	FBXW9	1.68502	2.47409	7.95533
937	FCER1G	-14.1966	1.8776	0.0001
938	FCGBP	11.2068	0.0001	0.236368
939	FCGR1B	10.9421	0.0001	0.196743
940	FCGR2A	-1.63934	1.11066	0.356525
941	FCGR2C	-11.3095	0.253805	0.0001
942	FCHSD1	-1.057	3.69181	1.7744
943	FCRL6	11.9247	0.0001	0.388772
944	FCRLB	-13.0115	0.825781	0.0001
945	FFAR2	12.046	0.0001	0.422879
946	FGD3	-11.2484	0.243281	0.0001
947	FGF11	13.9761	0.0001	1.6115
948	FGF14-AS2	12.9313	0.0001	0.781103
949	FGF21	-13.1563	0.912946	0.0001
950	FGF7	-11.4712	0.283916	0.0001
951	FGFBP1	-12.226	0.479048	0.0001
952	FGL1	-2.11849	3.10432	0.714886
953	FGR	-2.09343	1.44146	0.337767
954	FHAD1	10.1611	0.0001	0.114499
955	FHDC1	-1.0289	0.528712	0.259113
956	FICD	-1.65435	2.7646	0.878259
957	FIGN	1.24095	1.13878	2.69155
958	FILIP1	-10.274	0.123815	0.0001
959	FITM2	-2.4354	5.57299	1.03029
960	FKBP11	-1.19417	25.4399	11.1182
961	FKBP1AP1	14.1055	0.0001	1.76272
962	FKBP6	11.3983	0.0001	0.269916
963	FKBPL	1.02046	1.63488	3.31645
964	FKRP	-1.02738	2.67603	1.31286
965	FLJ11235	12.8757	0.0001	0.751567
966	FLJ12825	-11.0976	0.219141	0.0001
967	FLJ13224	-12.8684	0.747806	0.0001
968	FLJ22184	11.2892	0.0001	0.250254
969	FLJ23867	14.2288	0.0001	1.92
970	FLJ30403	13.4199	0.0001	1.09593
971	FLJ30679	12.0427	0.0001	0.421907
972	FLJ30838	11.0641	0.0001	0.214108
973	FLJ35390	-14.5869	2.46092	0.0001
974	FLJ37035	1.02933	0.389449	0.794894
975	FLJ37201	-11.513	0.292249	0.0001
976	FLJ38576	12.169	0.0001	0.460503
977	FLJ39639	-1.25944	1.07854	0.450514
978	FLJ42289	-11.5954	0.309421	0.0001
979	FLJ42351	14.127	0.0001	1.78912
980	FLJ42709	-12.9202	0.775111	0.0001
981	FLJ44511	-13.4309	1.10436	0.0001
982	FLRT1	-1.20905	0.635587	0.274926
983	FLRT3	-11.5882	0.307887	0.0001
984	FMN1	2.05818	0.0630438	0.262552
985	FN3K	14.97	0.0001	3.20947
986	FNDC5	-11.9712	0.401515	0.0001
987	FNTA	1.00774	8.35968	16.8093
988	FNTB	16.2623	0.0001	7.8604
989	FONG	-1.67873	3.46293	1.08167
990	FOS	-1.80109	14.9975	4.30366
991	FOSB	-1.23856	4.70672	1.99469
992	FOXC1	-1.05975	4.24717	2.03743
993	FOXC2	1.26989	2.76553	6.66889
994	FOXD2	11.1981	0.0001	0.234939
995	FOXD2-AS1	-1.14334	0.954678	0.432192
996	FOXD3	12.6212	0.0001	0.630024
997	FOXI1	-12.1156	0.443783	0.0001
998	FOXN1	-12.7996	0.712943	0.0001
999	FOXP3	11.7555	0.0001	0.345748
1000	FOXQ1	-1.35905	8.34886	3.25471
1001	FOXRED1	-1.28397	14.7047	6.03867
1002	FP588	12.6141	0.0001	0.626941
1003	FRMD3	2.14662	0.856925	3.79438
1004	FRMD6-AS1	-1.1251	1.06706	0.489216
1005	FRRS1	1.15974	1.89483	4.23338
1006	FSIP1	-11.4168	0.273402	0.0001
1007	FSTL3	-1.07449	39.5287	18.7698
1008	FUT1	-1.35917	2.74406	1.06965
1009	FUT2	-11.723	0.338056	0.0001
1010	FZD1	-1.23615	0.641435	0.272291
1011	FZD2	1.50928	1.20087	3.41848
1012	FZD5	-2.47612	1.10488	0.198577
1013	FZD8	12.2222	0.0001	0.477814
1014	G6PC	7.82958	0.0001	0.0227478
1015	GABARAPL1	-1.0484	41.9436	20.2799
1016	GABPB1-AS1	-1.15442	11.1543	5.01103
1017	GABRQ	-1.61904	1.40753	0.458223
1018	GABRR2	11.9804	0.0001	0.404073
1019	GALM	-1.15059	7.64723	3.44462
1020	GALNT12	12.9414	0.0001	0.786594
1021	GALNT15	-1.59831	0.545201	0.18006
1022	GALNT16	11.4287	0.0001	0.275671
1023	GALNT3	11.6861	0.0001	0.329502
1024	GALNT4	4.04555	0.0001	0.00165132
1025	GALNT6	-1.01384	26.6006	13.1733
1026	GALNT8	-11.9085	0.384436	0.0001
1027	GALNT9	-12.374	0.530812	0.0001
1028	GALNTL6	11.6384	0.0001	0.318791
1029	GALR3	13.8818	0.0001	1.50956
1030	GARNL3	-2.29757	1.27528	0.259398
1031	GAS2L1	1.20639	4.25059	9.80862
1032	GAS2L3	1.68839	4.22653	13.622
1033	GAS5-AS1	-16.0451	6.76184	0.0001
1034	GATA5	11.9998	0.0001	0.409548
1035	GATA6	2.04312	0.435293	1.794
1036	GATM	13.0726	0.0001	0.861468
1037	GATSL1	1.9854	0.493996	1.95609
1038	GBP1	-1.07631	5.71233	2.70902
1039	GBP1P1	-1.47989	1.64245	0.588843
1040	GBP4	8.375	0.0001	0.033199
1041	GCDH	1.12003	9.73709	21.1637
1042	GCH1	-1.2673	6.16851	2.56263
1043	GCKR	1.57601	0.367976	1.0971
1044	GCM1	10.6728	0.0001	0.163241
1045	GCNT1	-11.1083	0.220769	0.0001
1046	GCNT4	-12.7822	0.704429	0.0001
1047	GCNT7	-11.9526	0.39636	0.0001
1048	GCSHP3	-14.5333	2.37107	0.0001
1049	GDF1	16.0954	0.0001	7.00158
1050	GDPD1	-1.35675	6.32663	2.4703
1051	GDPD5	-1.16702	2.02629	0.902389
1052	GDPGP1	12.7676	0.0001	0.69734
1053	GEMIN6	1.52986	16.3175	47.1181
1054	GEMIN8	2.18376	0.297855	1.35326
1055	GEMIN8P4	14.4047	0.0001	2.16895
1056	GFI1	11.7084	0.0001	0.334641
1057	GGACT	15.3067	0.0001	4.05311
1058	GGTLC2	-11.8537	0.370099	0.0001
1059	GHRL	-14.0995	1.75544	0.0001
1060	GIPC3	-10.1542	0.113949	0.0001
1061	GIPR	12.3633	0.0001	0.526889
1062	GJA5	11.5516	0.0001	0.300174
1063	GJA9-MYCBP	15.7183	0.0001	5.39107
1064	GJB3	12.2314	0.0001	0.480876
1065	GJC2	-12.5028	0.580386	0.0001
1066	GJD3	-2.24355	1.26055	0.266185
1067	GKN2	-13.6346	1.27183	0.0001
1068	GLCCI1	-1.99533	10.9495	2.74625
1069	GLDC	11.2105	0.0001	0.236979
1070	GLI1	-13.362	1.05283	0.0001
1071	GLI2	1.47055	0.85164	2.36013
1072	GLIPR1	-2.9852	4.50153	0.568493
1073	GLIPR2	-1.03346	1.10513	0.539896
1074	GLIS1	-3.21265	3.13564	0.338237
1075	GLIS3	-2.25868	0.775329	0.162015
1076	GLRB	-1.99785	1.83575	0.459622
1077	GLS2	1.50703	0.366907	1.04284
1078	GLUD1P7	-1.33526	1.72426	0.683359
1079	GMFG	-14.8374	2.92746	0.0001
1080	GNA15	-13.0584	0.85307	0.0001
1081	GNAS-AS1	-14.7322	2.72172	0.0001
1082	GNAT2	12.3736	0.0001	0.530654
1083	GNAT3	13.9163	0.0001	1.54602
1084	GNAZ	12.984	0.0001	0.81018
1085	GNG12-AS1	12.1155	0.0001	0.443747
1086	GNG13	-13.4222	1.09767	0.0001
1087	GNG4	11.1592	0.0001	0.228701
1088	GNMT	12.8322	0.0001	0.729261
1089	GNN	2.05813	0.208669	0.868997
1090	GOLGA6B	1.26406	0.0451121	0.108346
1091	GOLGA6C	1.25871	0.0320502	0.07669
1092	GOLGA6D	1.2665	0.042169	0.101449
1093	GOLGA7B	11.6312	0.0001	0.317208
1094	GOLGA8CP	-8.52602	0.0368627	0.0001
1095	GOLGA8EP	2.03276	0.0373798	0.152953
1096	GOLGA8I	12.8889	0.0001	0.75847
1097	GP1BA	13.7196	0.0001	1.349
1098	GP6	-12.1919	0.467876	0.0001
1099	GPAT2	11.8999	0.0001	0.382147
1100	GPC2	-13.9048	1.53376	0.0001
1101	GPC5	-11.8241	0.362572	0.0001
1102	GPR113	12.92	0.0001	0.774988
1103	GPR124	-2.02422	1.38422	0.340293
1104	GPR141	1.61646	1.48643	4.55773
1105	GPR144	12.0319	0.0001	0.418755
1106	GPR146	-1.23564	1.4557	0.618171
1107	GPR152	12.9355	0.0001	0.783364
1108	GPR155	12.8713	0.0001	0.749311
1109	GPR158	1.02332	0.657401	1.33623
1110	GPR161	2.62805	0.118544	0.732826
1111	GPR162	-12.1693	0.460589	0.0001
1112	GPR179	9.77919	0.0001	0.0878677
1113	GPR3	13.5222	0.0001	1.17646
1114	GPR39	-1.59333	6.20819	2.05743
1115	GPR4	9.31665	0.0001	0.0637661
1116	GPR68	11.7657	0.0001	0.348202
1117	GPR75	13.8194	0.0001	1.44558
1118	GPR75-ASB3	-1.34038	8.53953	3.3724
1119	GPR98	-11.0079	0.205918	0.0001
1120	GPRC5B	-11.9067	0.383959	0.0001
1121	GPRC5D	-1.00404	2.27944	1.13653
1122	GPRC6A	11.9526	0.0001	0.396349
1123	GPSM2	1.38789	8.84526	23.1476
1124	GPT	-13.6634	1.29746	0.0001
1125	GRAMD1C	1.59704	0.774728	2.34373
1126	GRAMD2	11.5221	0.0001	0.294095
1127	GRASP	12.5564	0.0001	0.602361
1128	GRIA4	10.7997	0.0001	0.178247
1129	GRIK1	-1.31778	0.846234	0.339469
1130	GRIK1-AS1	12.8421	0.0001	0.734262
1131	GRIK1-AS2	2.29243	1.339	6.55949
1132	GRIK5	11.2502	0.0001	0.24358
1133	GRIN1	-12.3079	0.507057	0.0001
1134	GRK4	-2.07074	1.66358	0.395994
1135	GRM1	-10.4554	0.140406	0.0001
1136	GRM3	11.1026	0.0001	0.219902
1137	GRTP1	1.46623	0.748332	2.06763
1138	GSG1	-11.8352	0.365374	0.0001
1139	GSPT2	1.23321	1.66628	3.91724
1140	GSTA3	13.0546	0.0001	0.850802
1141	GSTM2	-12.758	0.692713	0.0001
1142	GSTM2P1	1.58465	0.708148	2.12398
1143	GSTT2B	-11.0277	1.20298	0.000576242
1144	GTDC1	1.13055	7.01664	15.3624
1145	GTDC2	1.18889	0.813263	1.85405
1146	GTF2A1	1.16745	7.87512	17.6886
1147	GTF2B	1.0831	7.00864	14.8484
1148	GTF2E2	1.05472	12.4123	25.7843
1149	GTF2IRD1P1	-10.9717	0.200815	0.0001
1150	GUCA1B	11.775	0.0001	0.350452
1151	GUCY2EP	11.7001	0.0001	0.332716
1152	GUSBP11	-1.46579	3.62247	1.31147
1153	GUSBP5	13.4842	0.0001	1.14589
1154	H1FX-AS1	-2.16658	1.81403	0.404053
1155	H2AFX	-2.87644	5.62393	0.765855
1156	HABP4	2.24897	0.33628	1.59848
1157	HAGHL	1.31553	0.946351	2.35541
1158	HAMP	14.5005	0.0001	2.31779
1159	HAS2	-2.06127	7.84172	1.87892
1160	HAS3	15.1884	0.0001	3.73392
1161	HAUS1	-1.36202	12.804	4.98122
1162	HAVCR1	-14.3981	2.15911	0.0001
1163	HAVCR2	-11.8864	0.378575	0.0001
1164	HBA1	13.22	0.0001	0.954147
1165	HBA2	13.1458	0.0001	0.906338
1166	HCAR2	-2.06102	1.9169	0.459377
1167	HCAR3	-1.03181	3.66206	1.7911
1168	HCG25	-13.5968	1.23894	0.0001
1169	HCG27	-12.3993	0.540199	0.0001
1170	HCN2	1.23651	1.52496	3.59322
1171	HCP5	12.8885	0.0001	0.75828
1172	HCST	-14.564	2.42217	0.0001
1173	HDAC9	2.18901	0.160132	0.730188
1174	HDDC3	-1.6499	2.21367	0.705411
1175	HDHD3	-2.38831	3.07081	0.586544
1176	HEATR4	11.1463	0.0001	0.226665
1177	HEATR8-TTC4	1.45501	0.172348	0.472508
1178	HEBP2	-1.39121	3.88073	1.47951
1179	HECW1	-1.40719	2.16027	0.814522
1180	HECW2	-1.5866	2.42791	0.808384
1181	HEPHL1	-10.5903	0.154165	0.0001
1182	HERC2P10	16.1789	0.0001	7.41885
1183	HERC2P4	11.4582	0.0001	0.281353
1184	HES1	-1.03442	31.9882	15.617
1185	HES2	-11.2283	0.239916	0.0001
1186	HES4	-15.8594	5.94505	0.0001
1187	HES6	12.8572	0.0001	0.742019
1188	HEXA-AS1	-11.8498	0.369096	0.0001
1189	HEXDC	-1.19509	5.53473	2.41734
1190	HEY1	1.89034	0.529642	1.9635
1191	HEY2	11.978	0.0001	0.40339
1192	HEYL	11.0928	0.0001	0.218409
1193	HHAT	-1.53174	3.08621	1.0674
1194	HHIPL2	-1.27904	2.75937	1.13705
1195	HID1	12.3672	0.0001	0.528338
1196	HIST1H2AC	-2.10367	17.8569	4.15469
1197	HIST1H2AD	17.3052	0.0001	16.1948
1198	HIST1H2AE	14.2241	0.0001	1.91379
1199	HIST1H2AG	-15.4264	4.40348	0.0001
1200	HIST1H2AM	15.4389	0.0001	4.44204
1201	HIST1H2BE	-14.6669	2.60128	0.0001
1202	HIST1H2BF	-14.7815	2.81618	0.0001
1203	HIST1H2BH	-14.7532	2.76159	0.0001
1204	HIST1H2BN	14.5213	0.0001	2.35155
1205	HIST1H3B	-14.6841	2.63237	0.0001
1206	HIST1H3D	-1.13696	3.10816	1.41333
1207	HIST1H4B	15.136	0.0001	3.60066
1208	HIST2H2AC	15.4088	0.0001	4.35022
1209	HIST2H2BA	13.7144	0.0001	1.34419
1210	HIST2H2BC	-14.3161	2.03974	0.0001
1211	HIST2H2BE	-1.70903	13.0257	3.98412
1212	HIST2H3A	-13.0628	0.855639	0.0001
1213	HIST2H3C	-13.0628	0.855639	0.0001
1214	HIST2H3D	-13.243	0.969486	0.0001
1215	HIST2H4B	-16.0967	7.0077	0.0001
1216	HIVEP3	-1.78899	3.08564	0.892903
1217	HK2	-1.19752	39.1107	17.0532
1218	HKDC1	1.19072	0.612447	1.39801
1219	HLA-DMB	12.5021	0.0001	0.58009
1220	HLA-DRA	-12.6919	0.661668	0.0001
1221	HLA-DRB5	11.5341	0.0001	0.296555
1222	HLF	-12.6583	0.646461	0.0001
1223	HLTF-AS1	-13.6667	1.30041	0.0001
1224	HLX	-1.22094	1.0298	0.441786
1225	HMGA2	1.41801	2.36547	6.32094
1226	HMGCS2	-11.9484	0.395196	0.0001
1227	HMGN4	1.14185	12.8323	28.3162
1228	HMMR	1.28429	24.1566	58.8365
1229	HMSD	-14.1524	1.82099	0.0001
1230	HMX3	12.8763	0.0001	0.751868
1231	HNF4A	-12.4967	0.577947	0.0001
1232	HNRNPA1P10	2.44891	5.24793	28.6539
1233	HOGA1	-12.2636	0.491726	0.0001
1234	HOMER2	1.04665	1.63058	3.36834
1235	HOTTIP	11.3621	0.0001	0.263229
1236	HOXA-AS4	-1.07501	0.000210673	0.0001
1237	HOXA1	12.8976	0.0001	0.763081
1238	HOXB13	2.84651	0.36408	2.61868
1239	HOXB2	-13.959	1.59246	0.0001
1240	HOXC-AS5	12.6522	0.0001	0.643727
1241	HOXC4	-13.308	1.01416	0.0001
1242	HOXC8	-13.7312	1.35988	0.0001
1243	HOXD-AS1	-11.3703	0.264726	0.0001
1244	HOXD-AS2	-14.2386	1.93309	0.0001
1245	HOXD8	-12.7351	0.681801	0.0001
1246	HOXD9	1.33503	0.770585	1.94404
1247	HPCAL4	-11.114	0.22164	0.0001
1248	HPS6	2.15833	0.445395	1.98823
1249	HPX	12.3803	0.0001	0.533135
1250	HR	-1.08073	18.3483	8.67491
1251	HRC	11.0369	0.0001	0.210103
1252	HRH2	-11.7484	0.344041	0.0001
1253	HRK	12.6856	0.0001	0.658797
1254	HRSP12	1.39046	7.68969	20.1595
1255	HSD11B1L	-13.8172	1.44341	0.0001
1256	HSD17B13	1.20469	0.885362	2.04065
1257	HSD17B14	12.7959	0.0001	0.711118
1258	HSD17B3	12.9882	0.0001	0.812501
1259	HSD3BP4	-10.1447	0.113207	0.0001
1260	HSP90AB4P	3.64452	0.264187	3.30386
1261	HSPA12A	2.09068	0.499622	2.12813
1262	HSPA12B	11.5924	0.0001	0.308785
1263	HSPA1L	1.14609	0.627578	1.38891
1264	HSPB6	-13.8986	1.52724	0.0001
1265	HSPBAP1	1.66588	0.824871	2.61737
1266	HTR2C	-13.4826	1.14467	0.0001
1267	HTR7P1	12.3944	0.0001	0.538379
1268	HYAL1	-15.1118	3.54088	0.0001
1269	HYAL3	14.3651	0.0001	2.1102
1270	HYI	2.26627	0.426897	2.05371
1271	IBA57	1.06671	0.699141	1.46446
1272	ICA1L	-2.18185	1.85722	0.409318
1273	ICT1	1.13748	11.9406	26.2689
1274	ID2	-13.7176	1.34713	0.0001
1275	IDI2-AS1	-1.23387	1.70061	0.72306
1276	IDNK	2.04835	0.944996	3.90882
1277	IER2	-1.33834	36.2882	14.3511
1278	IER3	-1.03965	93.6481	45.5546
1279	IFFO1	-11.937	0.392107	0.0001
1280	IFITM1	-1.55943	9.98397	3.38741
1281	IFITM10	-11.2709	0.247106	0.0001
1282	IFITM4P	13.0924	0.0001	0.87339
1283	IFLTD1	12.5377	0.0001	0.594598
1284	IFNLR1	5.00384	0.047184	1.51391
1285	IFT74	-1.05917	1.34756	0.646706
1286	IGF2	-12.6652	0.649527	0.0001
1287	IGFBP1	1.10653	5.71719	12.3107
1288	IGFBP3	1.61076	1.75785	5.36869
1289	IGFL2	14.2029	0.0001	1.88584
1290	IGIP	1.05505	0.930916	1.93425
1291	IGLON5	-11.6406	0.319279	0.0001
1292	IGSF1	1.99802	0.188372	0.752456
1293	IGSF23	-13.035	0.839339	0.0001
1294	IKZF2	-1.11981	1.60706	0.739497
1295	IL11	-3.62355	21.798	1.76856
1296	IL12RB2	-11.2622	0.245614	0.0001
1297	IL15RA	1.12044	2.00432	4.35767
1298	IL17RD	-13.73	1.35877	0.0001
1299	IL18BP	2.37576	0.832866	4.32266
1300	IL18R1	1.657	0.284489	0.897163
1301	IL1A	-2.3819	212.789	40.8251
1302	IL1B	-1.27617	40.3152	16.6457
1303	IL1R2	-12.72	0.67468	0.0001
1304	IL1RAP	-1.15848	25.7359	11.5293
1305	IL20	-14.0114	1.6514	0.0001
1306	IL23A	12.9107	0.0001	0.770016
1307	IL2RB	-11.1818	0.2323	0.0001
1308	IL2RG	-14.6239	2.52479	0.0001
1309	IL31RA	-2.00176	1.33109	0.332366
1310	IL32	-1.06119	19.5945	9.39037
1311	IL33	-1.67249	19.3835	6.08081
1312	IL36G	12.899	0.0001	0.76379
1313	IL37	-15.8739	6.00516	0.0001
1314	IL6	-3.2801	216.154	22.2513
1315	IL6R	-1.63857	6.89575	2.21474
1316	IL7	-1.68572	10.6357	3.30609
1317	IL8	-2.50508	206.711	36.4133
1318	ILDR1	11.7101	0.0001	0.335028
1319	IMP3	1.69873	8.28217	26.8851
1320	INCENP	1.00767	17.6261	35.44
1321	ING2	2.01561	1.20131	4.8575
1322	INGX	-9.59312	0.0772356	0.0001
1323	INHBA	-13.7149	1.34459	0.0001
1324	INHBE	-1.61609	2.21925	0.723961
1325	INO80B	-12.4357	6.21552	0.00112192
1326	INO80B-WBP1	12.1284	0.00204427	9.15262
1327	INPP5D	-10.594	0.154563	0.0001
1328	INPP5J	-1.7126	1.27736	0.389736
1329	INSIG1	-1.3547	65.8258	25.7389
1330	INTS5	2.17896	0.403368	1.82656
1331	IQCB1	-1.56753	13.55	4.57157
1332	IQCD	-13.2337	0.963256	0.0001
1333	IQCH-AS1	1.89577	4.22654	15.7278
1334	IQUB	-11.5546	0.300802	0.0001
1335	IRAK1BP1	1.03202	0.817855	1.67242
1336	IRF1	-1.4745	27.5426	9.91142
1337	IRF2BP1	-2.34281	2.38613	0.470369
1338	IRF7	2.91491	0.579547	4.37083
1339	IRX1	12.1245	0.0001	0.44652
1340	IRX5	-2.01372	11.0507	2.73653
1341	ISPD	11.2237	0.0001	0.239153
1342	ISYNA1	13.7988	0.0001	1.42513
1343	ITGA10	-10.8122	0.1798	0.0001
1344	ITGA2	1.1151	19.2775	41.757
1345	ITGAM	-10.8527	0.18492	0.0001
1346	ITGAX	-10.8767	0.188029	0.0001
1347	ITGB2-AS1	12.1439	0.0001	0.452562
1348	ITGB3	11.9628	0.0001	0.39917
1349	ITGB4	1.2599	25.713	61.5771
1350	ITIH3	11.1841	0.0001	0.232676
1351	ITPKC	-1.00809	3.14612	1.56426
1352	IZUMO4	-12.9925	0.814925	0.0001
1353	JAK2	1.38522	0.380357	0.99354
1354	JAM2	13.46	0.0001	1.12685
1355	JMJD4	1.35924	1.16305	2.9838
1356	JMJD7-PLA2G4B	13.4811	0.000143388	1.63952
1357	JMJD8	1.38237	4.30041	11.211
1358	JPH1	11.0949	0.0001	0.218725
1359	JPH2	1.37076	0.475846	1.23057
1360	JUN	-1.48429	28.1466	10.0603
1361	JUNB	-1.40185	78.7569	29.8051
1362	KALRN	-1.98907	0.543318	0.136862
1363	KANK3	-12.3067	0.506631	0.0001
1364	KANK4	-13.227	0.958783	0.0001
1365	KAZALD1	-12.2893	0.50055	0.0001
1366	KBTBD11	-1.80422	0.638624	0.182861
1367	KBTBD8	12.9354	0.0001	0.783319
1368	KCNAB1	14.1365	0.0001	1.80098
1369	KCNAB3	-12.9263	0.778416	0.0001
1370	KCNE1L	12.6913	0.0001	0.661379
1371	KCNH5	-1.03671	2.80849	1.36896
1372	KCNIP2	-2.35634	2.46147	0.48069
1373	KCNIP3	-1.0806	0.692614	0.32749
1374	KCNJ14	-14.1928	1.87265	0.0001
1375	KCNJ15	-11.6713	0.326141	0.0001
1376	KCNJ16	-14.2873	1.99941	0.0001
1377	KCNK2	2.02269	0.336997	1.36936
1378	KCNK3	-11.5245	0.294593	0.0001
1379	KCNK5	-1.39913	1.28409	0.486872
1380	KCNK6	14.1436	0.0001	1.80993
1381	KCNQ1	-11.6323	0.317439	0.0001
1382	KCNQ3	1.21004	0.393974	0.911438
1383	KCNRG	12.9158	0.0001	0.772758
1384	KCNS1	-11.19	0.233627	0.0001
1385	KCNU1	-11.3901	0.268378	0.0001
1386	KCTD13	-1.13439	4.47392	2.038
1387	KCTD16	10.9616	0.0001	0.199426
1388	KCTD17	1.14302	2.32885	5.14311
1389	KCTD18	1.10804	2.33013	5.02264
1390	KCTD6	-1.09079	4.08274	1.91687
1391	KDM5B-AS1	-14.0581	1.70571	0.0001
1392	KDM6B	-1.13844	18.6527	8.473
1393	KGFLP1	-3.99012	2.70856	0.170448
1394	KGFLP2	-1.7311	2.34559	0.706546
1395	KHDC1	15.286	0.0001	3.99534
1396	KHDC1L	13.9772	0.0001	1.61272
1397	KHDRBS3	-13.1399	0.902649	0.0001
1398	KIAA0040	2.08193	0.191619	0.811262
1399	KIAA0226	1.03687	3.01602	6.18819
1400	KIAA0247	1.30611	1.72223	4.25863
1401	KIAA0513	1.14516	0.354592	0.784256
1402	KIAA0895L	-1.06182	6.30408	3.01982
1403	KIAA1024	-1.14673	1.12873	0.509789
1404	KIAA1211	-1.62388	4.18859	1.35904
1405	KIAA1324	-1.61339	0.488512	0.15966
1406	KIAA1407	1.13392	0.295348	0.648153
1407	KIAA1549L	1.56812	0.228419	0.677303
1408	KIAA1614	10.8201	0.0001	0.180794
1409	KIAA1683	10.8202	0.0001	0.180799
1410	KIAA1984	-13.4644	1.13027	0.0001
1411	KIF16B	1.40072	2.21061	5.83673
1412	KIF18B	1.2544	18.7321	44.6889
1413	KIF20A	1.64981	20.2231	63.4587
1414	KIF23	1.2647	26.0219	62.5247
1415	KIF24	2.35358	0.365282	1.86692
1416	KIF2C	1.15534	27.6264	61.5341
1417	KIF4B	1.1636	8.31494	18.6268
1418	KIF5A	10.7404	0.0001	0.171075
1419	KIF9	2.18186	0.247619	1.12354
1420	KIR2DL3	1.25805	1.69959	4.06496
1421	KIR2DS4	1.12505	2.12632	4.6377
1422	KIR3DL2	1.1469	0.479511	1.06182
1423	KIR3DL3	11.409	0.0001	0.271918
1424	KIRREL2	11.7931	0.0001	0.354884
1425	KLF17	-12.3354	0.516795	0.0001
1426	KLF8	-7.98157	0.025275	0.0001
1427	KLHL17	-1.0194	7.08088	3.49315
1428	KLHL21	-1.55329	4.35815	1.48496
1429	KLHL22	-13.9678	1.60225	0.0001
1430	KLHL23	-15.9796	6.46139	0.0001
1431	KLHL26	1.30614	0.411377	1.01725
1432	KLHL29	-1.04367	11.254	5.45922
1433	KLLN	11.3009	0.0001	0.252291
1434	KLRC1	12.0496	0.0001	0.42392
1435	KLRC3	1.42361	0.910478	2.44241
1436	KLRC4	-14.8332	2.919	0.0001
1437	KLRF1	-14.6708	2.60834	0.0001
1438	KMO	12.5193	0.0001	0.587082
1439	KNDC1	-10.3813	0.13338	0.0001
1440	KNSTRN	1.16746	27.6894	62.195
1441	KPNA3	1.00257	9.02458	18.0813
1442	KPNA5	-1.15487	5.71054	2.56464
1443	KREMEN2	-2.57953	3.35162	0.560712
1444	KRT12	10.4009	0.0001	0.135201
1445	KRT13	10.3186	0.0001	0.127709
1446	KRT15	12.8167	0.0001	0.721475
1447	KRT16	-1.37961	16.9674	6.52094
1448	KRT16P3	-1.21962	0.841063	0.361149
1449	KRT18P55	-11.0177	0.207333	0.0001
1450	KRT31	12.0217	0.0001	0.415795
1451	KRT5	1.05521	9.5896	19.9274
1452	KRT6A	1.79123	0.325405	1.12626
1453	KRT76	-11.765	0.34803	0.0001
1454	KRT81	-1.55571	4.61165	1.5687
1455	KRT85	-11.7194	0.337212	0.0001
1456	KRT86	-1.52686	7.46999	2.59232
1457	KRT8P41	-13.2222	0.955577	0.0001
1458	KRT9	-14.2688	1.97402	0.0001
1459	KRTAP4-1	-14.2859	1.99747	0.0001
1460	KRTCAP2	1.0343	45.2279	92.6319
1461	KSR2	-9.07553	0.0539519	0.0001
1462	L3MBTL3	-13.6712	1.30447	0.0001
1463	L3MBTL4	-11.4571	0.281143	0.0001
1464	LAD1	-11.2646	0.246029	0.0001
1465	LAMA2	-11.8176	0.360944	0.0001
1466	LAMP3	-11.4278	0.275484	0.0001
1467	LAMTOR2	1.67842	13.6262	43.6143
1468	LAPTM5	2.47937	1.53391	8.55393
1469	LAT	1.96359	1.21257	4.7294
1470	LBH	1.9543	0.365199	1.41525
1471	LBX2-AS1	-12.2787	0.49689	0.0001
1472	LCN2	13.1978	0.0001	0.939594
1473	LCP2	-11.4186	0.273744	0.0001
1474	LDHAL6A	12.218	0.0001	0.47643
1475	LDLRAD2	-11.6306	0.317071	0.0001
1476	LEAP2	-15.0821	3.46859	0.0001
1477	LEF1	-1.30779	3.36856	1.36069
1478	LENG9	-1.20308	1.20601	0.523828
1479	LEPREL2	1.43568	0.787257	2.12961
1480	LETM2	-2.16184	1.84732	0.412822
1481	LGALS9B	12.859	0.0001	0.742926
1482	LGALS9C	-12.5098	0.58319	0.0001
1483	LGI2	2.61216	0.164817	1.00772
1484	LGI3	-11.7255	0.338631	0.0001
1485	LGI4	-11.3962	0.26953	0.0001
1486	LGR6	11.5137	0.0001	0.292385
1487	LGSN	-10.9085	0.192212	0.0001
1488	LHFPL5	-14.2838	1.99464	0.0001
1489	LHX4	12.9908	0.0001	0.813988
1490	LHX6	-11.5803	0.306206	0.0001
1491	LIF	-1.39769	19.4719	7.3903
1492	LILRB3	-11.535	0.296734	0.0001
1493	LIMD1-AS1	-12.4347	0.553642	0.0001
1494	LIMD2	-11.6405	0.319264	0.0001
1495	LIN7B	13.7485	0.0001	1.37632
1496	LINC00035	14.3058	0.0001	2.02522
1497	LINC00114	-14.3948	2.1541	0.0001
1498	LINC00115	14.4526	0.0001	2.24216
1499	LINC00160	1.0235	2.92867	5.95352
1500	LINC00162	-3.12206	11.7713	1.35204
1501	LINC00163	-12.0355	0.419793	0.0001
1502	LINC00174	1.10447	0.840657	1.80758
1503	LINC00176	10.9151	0.0001	0.193091
1504	LINC00184	11.9209	0.0001	0.38776
1505	LINC00189	14.3574	0.0001	2.09903
1506	LINC00240	14.3484	0.0001	2.08591
1507	LINC00266-1	-2.6139	3.65314	0.596765
1508	LINC00273	-13.0654	0.857219	0.0001
1509	LINC00277	1.04887	0.377509	0.781031
1510	LINC00284	11.9505	0.0001	0.395777
1511	LINC00324	-1.08552	1.81019	0.853004
1512	LINC00340	-1.72278	6.59853	1.99912
1513	LINC00466	1.04023	0.561774	1.15532
1514	LINC00473	-1.16549	26.3734	11.7576
1515	LINC00477	-11.8199	0.361538	0.0001
1516	LINC00514	11.3344	0.0001	0.25822
1517	LINC00520	13.7123	0.0001	1.34216
1518	LINC00552	-11.5589	0.301696	0.0001
1519	LINC00565	-11.9531	0.396493	0.0001
1520	LINC00571	15.333	0.0001	4.12751
1521	LINC00592	14.7663	0.0001	2.78671
1522	LINC00602	-13.2322	0.962238	0.0001
1523	LINC00607	11.2346	0.0001	0.240971
1524	LINC00612	-12.6823	0.657301	0.0001
1525	LINC00616	12.1134	0.0001	0.443082
1526	LINC00622	13.1751	0.0001	0.924918
1527	LINC00624	11.4631	0.0001	0.282312
1528	LINC00628	-12.8343	0.730293	0.0001
1529	LINC00630	1.32897	2.31908	5.82605
1530	LINC00634	13.6481	0.0001	1.28377
1531	LINC00639	-11.9877	0.406111	0.0001
1532	LINC00641	1.78143	1.62777	5.59572
1533	LINC00648	-1.93613	1.58122	0.4132
1534	LINC00652	14.6044	0.0001	2.49095
1535	LINC00659	-15.8125	5.75497	0.0001
1536	LINC00662	-2.40029	3.87235	0.733524
1537	LINC00663	13.1907	0.0001	0.934998
1538	LINC00668	-12.6047	0.622864	0.0001
1539	LINC00669	-1.25876	7.78431	3.25309
1540	LINC00672	11.516	0.0001	0.292853
1541	LINC00842	-1.13744	23.854	10.8432
1542	LINC00853	-14.6847	2.63352	0.0001
1543	LINC00854	12.5121	0.0001	0.584124
1544	LIPE	1.14675	0.248806	0.550892
1545	LIPT2	13.5729	0.0001	1.21859
1546	LMCD1-AS1	12.1393	0.0001	0.451109
1547	LMO1	-15.04	3.36884	0.0001
1548	LMO3	2.39263	0.377584	1.98275
1549	LOC100009676	-12.288	0.500103	0.0001
1550	LOC100128164	10.6872	0.0001	0.164875
1551	LOC100128338	-11.9532	0.396526	0.0001
1552	LOC100128531	13.3244	0.0001	1.02573
1553	LOC100129046	-12.3049	0.505991	0.0001
1554	LOC100129148	16.6354	0.0001	10.1802
1555	LOC100129480	-13.0765	0.863835	0.0001
1556	LOC100129550	-1.9508	1.56446	0.404682
1557	LOC100129617	-12.583	0.613558	0.0001
1558	LOC100129794	-12.8561	0.741445	0.0001
1559	LOC100129924	13.3314	0.0001	1.03074
1560	LOC100130000	-1.54102	2.22563	0.764821
1561	LOC100130015	13.253	0.0001	0.976244
1562	LOC100130238	-11.3553	0.261991	0.0001
1563	LOC100130357	-12.0345	0.419508	0.0001
1564	LOC100130451	-11.6329	0.317576	0.0001
1565	LOC100130557	-11.9776	0.40328	0.0001
1566	LOC100130705	-1.18198	0.653002	0.287809
1567	LOC100130744	1.10755	1.25537	2.70506
1568	LOC100130776	13.6713	0.0001	1.30456
1569	LOC100130855	-12.8719	0.749574	0.0001
1570	LOC100130872	-12.8607	0.743781	0.0001
1571	LOC100130950	-13.4601	1.12692	0.0001
1572	LOC100130987	-16.5938	9.89109	0.0001
1573	LOC100130992	11.0836	0.0001	0.217025
1574	LOC100131094	11.7967	0.0001	0.355758
1575	LOC100131096	1.18277	1.18825	2.69747
1576	LOC100131257	-8.82807	0.045448	0.0001
1577	LOC100131496	11.8055	0.0001	0.35795
1578	LOC100131655	-13.9793	1.61508	0.0001
1579	LOC100132077	1.64141	0.335965	1.04811
1580	LOC100132273	-13.6232	1.26177	0.0001
1581	LOC100132352	-1.0106	23.5696	11.6985
1582	LOC100132831	11.8138	0.0001	0.36
1583	LOC100133050	-3.67308	4.24917	0.333116
1584	LOC100133445	-14.7249	2.70789	0.0001
1585	LOC100133957	14.5338	0.0001	2.37202
1586	LOC100134259	-12.7284	0.678647	0.0001
1587	LOC100144603	-14.3428	2.07785	0.0001
1588	LOC100188947	12.8534	0.0001	0.740047
1589	LOC100216545	13.3044	0.0001	1.01163
1590	LOC100216546	-1.67632	1.41398	0.442405
1591	LOC100268168	-14.9505	3.16636	0.0001
1592	LOC100271722	13.9025	0.0001	1.53131
1593	LOC100272216	-13.8352	1.46156	0.0001
1594	LOC100287072	1.05032	3.24918	6.72901
1595	LOC100288123	12.1525	0.0001	0.455278
1596	LOC100288842	1.53352	2.28434	6.61298
1597	LOC100288846	13.1309	0.0001	0.896985
1598	LOC100288974	1.02605	12.6033	25.6658
1599	LOC100289137	-1.63038	3.12883	1.01062
1600	LOC100289187	13.0303	0.0001	0.836615
1601	LOC100289230	-13.1236	0.892455	0.0001
1602	LOC100289509	12.8894	0.0001	0.758769
1603	LOC100289511	-12.7653	0.696226	0.0001
1604	LOC100292680	-1.33661	4.82955	1.91226
1605	LOC100294362	11.714	0.0001	0.335952
1606	LOC100499484-C9ORF174	-1.1657	1.44428	0.643784
1607	LOC100505549	-1.76919	4.01801	1.17878
1608	LOC100505702	-2.06165	1.20182	0.287887
1609	LOC100505716	-12.1092	0.441815	0.0001
1610	LOC100505865	-12.9753	0.80532	0.0001
1611	LOC100505875	13.1037	0.0001	0.880253
1612	LOC100505912	13.0868	0.0001	0.869989
1613	LOC100506060	1.0126	3.60604	7.27535
1614	LOC100506100	1.02647	6.33656	12.9078
1615	LOC100506178	13.3215	0.0001	1.02373
1616	LOC100506233	1.85364	8.21258	29.6811
1617	LOC100506314	12.3382	0.0001	0.517795
1618	LOC100506385	13.7812	0.0001	1.40789
1619	LOC100506394	1.5513	0.623606	1.82767
1620	LOC100506469	-1.05453	2.87078	1.38215
1621	LOC100506472	-12.5731	0.609385	0.0001
1622	LOC100506668	-2.33615	2.12406	0.420644
1623	LOC100506688	13.1759	0.0001	0.925434
1624	LOC100506804	-12.7556	0.691543	0.0001
1625	LOC100506834	-1.6872	4.05177	1.25819
1626	LOC100506963	1.72698	1.24173	4.11055
1627	LOC100507003	11.9114	0.0001	0.385204
1628	LOC100507140	12.3061	0.0001	0.506408
1629	LOC100507206	12.1617	0.0001	0.458182
1630	LOC100507300	-11.8889	0.379248	0.0001
1631	LOC100507373	-1.2952	0.673364	0.274382
1632	LOC100507424	-14.3675	2.11376	0.0001
1633	LOC100507462	-1.28986	2.17688	0.890321
1634	LOC100507547	1.37337	3.49258	9.04842
1635	LOC100507557	-12.3393	0.518187	0.0001
1636	LOC100507577	12.6813	0.0001	0.656829
1637	LOC100507632	-12.0595	0.42685	0.0001
1638	LOC100507634	-12.6297	0.633749	0.0001
1639	LOC100630918	-1.64568	22.5572	7.20916
1640	LOC100652999	13.5943	0.0001	1.23675
1641	LOC100653515	-12.437	0.554517	0.0001
1642	LOC100996455	-11.7282	0.339277	0.0001
1643	LOC113230	13.2074	0.0001	0.94583
1644	LOC143666	13.0492	0.0001	0.84759
1645	LOC145474	-13.0227	0.832219	0.0001
1646	LOC145783	-11.5213	0.29394	0.0001
1647	LOC153684	-1.66992	7.09526	2.22984
1648	LOC158435	-11.7932	0.354893	0.0001
1649	LOC1720	-13.4203	1.09629	0.0001
1650	LOC202781	-2.91721	3.60285	0.476955
1651	LOC254896	-13.8599	1.48673	0.0001
1652	LOC255130	13.3227	0.0001	1.02454
1653	LOC255512	-13.6199	1.25893	0.0001
1654	LOC256880	13.5548	0.0001	1.2034
1655	LOC257396	-11.8064	0.358155	0.0001
1656	LOC283335	1.59762	0.319299	0.966335
1657	LOC283710	-14.148	1.81538	0.0001
1658	LOC283856	12.1256	0.0001	0.446873
1659	LOC284009	14.1398	0.0001	1.80513
1660	LOC284080	12.7918	0.0001	0.70909
1661	LOC284260	12.3564	0.0001	0.524393
1662	LOC284344	-13.2725	0.989482	0.0001
1663	LOC284385	13.9885	0.0001	1.62541
1664	LOC284632	-12.3575	0.524765	0.0001
1665	LOC284648	12.5064	0.0001	0.581831
1666	LOC284757	12.1671	0.0001	0.459896
1667	LOC284837	-10.9465	0.197345	0.0001
1668	LOC285033	-14.6398	2.55275	0.0001
1669	LOC286367	-13.6189	1.25803	0.0001
1670	LOC338758	1.30659	0.622194	1.53904
1671	LOC338799	12.8208	0.0001	0.72352
1672	LOC339524	14.7589	0.0001	2.77251
1673	LOC339535	-2.2776	4.60292	0.949306
1674	LOC344595	-13.1851	0.931327	0.0001
1675	LOC387723	13.6826	0.0001	1.31486
1676	LOC388152	-1.22126	5.45266	2.33869
1677	LOC388242	-12.1764	0.462881	0.0001
1678	LOC388499	14.8804	0.0001	3.01612
1679	LOC389247	-14.0828	1.73522	0.0001
1680	LOC389705	-12.6609	0.647586	0.0001
1681	LOC389765	1.68799	1.448	4.66557
1682	LOC389791	13.3367	0.0001	1.03457
1683	LOC390660	-12.0624	0.427697	0.0001
1684	LOC392232	-13.5042	1.16193	0.0001
1685	LOC399715	11.8269	0.0001	0.363279
1686	LOC400684	14.7816	0.0001	2.81647
1687	LOC400891	-10.7618	0.173632	0.0001
1688	LOC401074	-15.634	5.08524	0.0001
1689	LOC401177	11.9344	0.0001	0.391389
1690	LOC440028	13.2281	0.0001	0.959545
1691	LOC440356	1.01254	1.43881	2.90275
1692	LOC440600	11.9227	0.0001	0.388237
1693	LOC440925	-13.5966	1.23876	0.0001
1694	LOC441081	-1.75056	0.197236	0.058616
1695	LOC441454	-1.38591	12.335	4.71997
1696	LOC441601	12.4008	0.0001	0.540765
1697	LOC494127	1.32564	1.14811	2.87767
1698	LOC494141	-13.3386	1.03591	0.0001
1699	LOC541473	14.3084	0.0001	2.02886
1700	LOC619207	-11.2287	0.23998	0.0001
1701	LOC641746	-13.1158	0.887637	0.0001
1702	LOC642423	1.44579	0.388466	1.05823
1703	LOC643669	-12.3186	0.510807	0.0001
1704	LOC643770	-13.1042	0.88053	0.0001
1705	LOC644172	11.9051	0.0001	0.383521
1706	LOC645166	-1.03162	3.66478	1.79267
1707	LOC645249	-13.4943	1.15397	0.0001
1708	LOC645638	-1.57998	5.64257	1.88736
1709	LOC646329	-12.2481	0.486445	0.0001
1710	LOC650368	-1.58303	0.577611	0.192795
1711	LOC653160	-1.28219	1.85756	0.763776
1712	LOC653501	-12.9334	0.827722	0.000105811
1713	LOC653513	1.07782	0.435466	0.919198
1714	LOC653653	-1.11731	2.26564	1.04435
1715	LOC654342	-13.9833	1.61954	0.0001
1716	LOC654433	-1.89343	2.48573	0.669077
1717	LOC727849	-1.76168	3.05561	0.901111
1718	LOC728377	1.21545	0.496172	1.15218
1719	LOC729013	-1.7972	17.6157	5.06861
1720	LOC729080	-13.3679	1.05716	0.0001
1721	LOC729176	-1.97078	2.2787	0.58133
1722	LOC729732	-12.1773	0.463159	0.0001
1723	LOC730091	1.0505	0.329171	0.681794
1724	LOC730101	-2.40901	1.47662	0.278025
1725	LOC730102	-11.8306	0.364211	0.0001
1726	LOC730183	-15.6451	5.12448	0.0001
1727	LOC730668	-11.316	0.254942	0.0001
1728	LOC731779	-13.5253	1.17898	0.0001
1729	LOC79015	-1.95137	2.6359	0.681567
1730	LOC81691	1.05934	3.88886	8.1043
1731	LOC90246	12.7375	0.0001	0.682896
1732	LOH12CR2	-14.537	2.37717	0.0001
1733	LPAL2	2.39952	0.373541	1.9709
1734	LPAR2	1.74888	1.65202	5.5524
1735	LRFN3	11.9596	0.0001	0.398298
1736	LRFN4	1.05519	2.85832	5.93957
1737	LRG1	-2.13832	2.20152	0.500061
1738	LRGUK	1.0445	0.362887	0.748511
1739	LRP2BP	-1.99134	0.867254	0.218119
1740	LRP3	-1.59923	3.5577	1.17423
1741	LRRC1	-1.46401	3.54551	1.28519
1742	LRRC16B	-10.7319	0.170068	0.0001
1743	LRRC17	12.0161	0.0001	0.414209
1744	LRRC24	12.1528	0.0001	0.455358
1745	LRRC25	11.9318	0.0001	0.390701
1746	LRRC27	-1.24846	1.89793	0.798835
1747	LRRC29	12.7902	0.0001	0.708321
1748	LRRC3	13.0738	0.0001	0.86219
1749	LRRC37A	-1.21545	1.71576	0.738875
1750	LRRC37A6P	-1.5378	0.328353	0.113088
1751	LRRC4	11.2523	0.0001	0.243935
1752	LRRC46	13.67	0.0001	1.30338
1753	LRRC48	13.9225	0.0001	1.55266
1754	LRRC49	1.82692	1.45946	5.17787
1755	LRRC6	12.9621	0.0001	0.797942
1756	LRRC69	-1.4043	1.88975	0.713951
1757	LRRIQ3	12.0606	0.0001	0.427183
1758	LRRN2	-11.6977	0.332173	0.0001
1759	LRRTM2	10.8855	0.0001	0.18917
1760	LRTM2	-11.5136	0.292371	0.0001
1761	LSM10	1.07418	9.51155	20.0268
1762	LSM11	1.66987	1.30145	4.14104
1763	LSM6	-1.29472	26.9274	10.976
1764	LSP1P3	-15.3349	4.13308	0.0001
1765	LTB4R2	13.3191	0.0001	1.02201
1766	LTBP3	-13.7146	1.34436	0.0001
1767	LURAP1L	-15.1043	3.52238	0.0001
1768	LY6D	-13.5577	1.20578	0.0001
1769	LY75-CD302	11.1951	0.0001	0.234451
1770	LYG1	-14.5942	2.47337	0.0001
1771	LYSMD1	-1.07324	2.07085	0.984175
1772	LYSMD3	1.77655	1.18216	4.05014
1773	LYSMD4	-14.9043	3.06644	0.0001
1774	LYST	-1.48742	1.96728	0.701632
1775	LYZ	12.9843	0.0001	0.810314
1776	MAB21L3	-11.5331	0.29635	0.0001
1777	MACROD1	-1.03194	54.9794	26.8877
1778	MAFA	-12.6858	0.658872	0.0001
1779	MAFB	-1.37502	5.448	2.10046
1780	MAFF	-1.5173	31.8076	11.1116
1781	MAFK	-1.51774	13.7469	4.80088
1782	MAGEA10-MAGEA5	12.0726	0.000104636	0.450704
1783	MAGEA5	-12.3253	0.513202	0.0001
1784	MAGI3	-1.70963	2.62439	0.802376
1785	MAGOH2	16.1656	0.0001	7.35052
1786	MAK	-13.3837	1.06877	0.0001
1787	MALL	1.85099	0.401682	1.44906
1788	MAMDC4	-1.81542	2.70881	0.769632
1789	MAML3	-11.304	0.252838	0.0001
1790	MAMSTR	12.438	0.0001	0.554908
1791	MAN1A1	-1.07804	0.997442	0.472461
1792	MANSC1	-12.0038	0.410678	0.0001
1793	MANSC4	-13.0606	0.85435	0.0001
1794	MAP1A	-10.1679	0.115042	0.0001
1795	MAP2K4P1	-1.5604	1.29321	0.438471
1796	MAP2K6	-1.3877	38.5858	14.7465
1797	MAP3K14-AS1	-1.32426	9.21756	3.68108
1798	MAP3K15	-11.1726	0.230824	0.0001
1799	MAP3K8	-1.28189	4.05217	1.66648
1800	MAP4K1	11.5075	0.0001	0.291148
1801	MAPK12	-1.13659	8.75407	3.98163
1802	MAPK13	1.03727	1.47006	3.01706
1803	MAPK4	-3.24445	1.80653	0.19062
1804	MAPK8IP1	11.5677	0.0001	0.303544
1805	MAPK8IP2	-2.28055	1.52243	0.313345
1806	41699	-1.2331	2.63978	1.12297
1807	41700	1.85511	1.29272	4.67678
1808	41701	-2.40132	1.45913	0.2762
1809	41707	12.9124	0.0001	0.770947
1810	MARK1	-2.04612	5.37889	1.30241
1811	MARVELD2	-2.02765	1.74776	0.428645
1812	MARVELD3	12.0101	0.0001	0.412489
1813	MAST1	-12.5358	0.593804	0.0001
1814	MATK	13.621	0.0001	1.25986
1815	MATN4	12.3158	0.0001	0.509831
1816	MBLAC1	-12.9722	0.803582	0.0001
1817	MBNL1-AS1	11.8727	0.0001	0.375
1818	MBOAT4	-12.4858	0.573599	0.0001
1819	MC2R	10.4775	0.0001	0.142575
1820	MCC	11.5462	0.0001	0.299065
1821	MCEE	-2.75192	7.30284	1.08413
1822	MCF2	11.433	0.0001	0.276493
1823	MCIN	1.81738	0.502212	1.77
1824	MCM3AP-AS1	1.07802	1.45857	3.07924
1825	MCM9	-1.13116	4.70773	2.1493
1826	MCOLN3	12.0061	0.0001	0.411331
1827	MDGA1	-1.75505	0.726684	0.215289
1828	MED12L	9.89791	0.0001	0.0954043
1829	MED31	-2.00975	12.3585	3.06882
1830	MED4-AS1	15.7322	0.0001	5.44317
1831	MEIS1	-1.08605	6.36725	2.99929
1832	MESDC1	1.03817	1.75967	3.6137
1833	MESP1	13.2914	0.0001	1.00259
1834	MESP2	12.5786	0.0001	0.61169
1835	METAP1D	2.36394	1.84107	9.47736
1836	METRN	-1.4273	3.66475	1.36265
1837	METTL12	-12.9738	0.804435	0.0001
1838	METTL20	-2.14644	2.41211	0.544822
1839	METTL25	1.20055	1.5104	3.4713
1840	METTL8	1.11914	2.68278	5.82745
1841	MEX3A	-1.11797	2.95103	1.35966
1842	MEX3B	-1.2412	0.731983	0.309644
1843	MFAP3L	-12.2569	0.489418	0.0001
1844	MFAP5	2.62366	0.391769	2.41452
1845	MFI2-AS1	-13.9164	1.54613	0.0001
1846	MFSD4	-11.5711	0.304262	0.0001
1847	MGC16275	13.2608	0.0001	0.981545
1848	MGC21881	2.41805	0.496215	2.65201
1849	MIAT	-2.63816	0.634676	0.10195
1850	MICALCL	11.2781	0.0001	0.248334
1851	MID1IP1	-1.12583	4.2559	1.95021
1852	MILR1	2.33206	1.5891	8.00149
1853	MINOS1	-1.5802	5.87601	1.96514
1854	MINOS1P1	13.3051	0.0001	1.01212
1855	MIR1181	18.9144	0.0001	49.4079
1856	MIR1244-1	-16.0653	6.85697	0.0001
1857	MIR1244-2	-17.0329	13.4091	0.0001
1858	MIR1260B	2.46665	8.1086	44.821
1859	MIR17HG	1.98879	0.644278	2.55717
1860	MIR181A2HG	14.365	0.0001	2.11004
1861	MIR31HG	-15.2177	3.81065	0.0001
1862	MIR324	18.0922	0.0001	27.9435
1863	MIR3652	1.1619	35.8899	80.3041
1864	MIR3942	17.2149	0.0001	15.2121
1865	MIR939	17.9761	0.0001	25.7831
1866	MIRLET7DHG	-14.7644	2.78314	0.0001
1867	MKRN3	-1.07026	0.716773	0.341351
1868	MKX	-11.5127	0.292186	0.0001
1869	MLK7-AS1	-11.7705	0.349365	0.0001
1870	MLLT10P1	14.4694	0.0001	2.26835
1871	MLYCD	-1.12296	2.97876	1.3677
1872	MMAA	1.08301	0.393465	0.833534
1873	MMP13	-11.9478	0.395041	0.0001
1874	MMP17	-13.2714	0.988758	0.0001
1875	MMP2	-11.4104	0.272192	0.0001
1876	MMP25	-12.8752	0.751293	0.0001
1877	MMP7	-12.99	0.813535	0.0001
1878	MMRN2	-11.9128	0.385575	0.0001
1879	MN1	-2.57711	0.834036	0.139765
1880	MNX1	-2.82604	3.72054	0.524667
1881	MOB2	-1.24521	2.307	0.973203
1882	MOB3B	1.42008	0.499391	1.33637
1883	MOGAT1	-13.3649	1.05493	0.0001
1884	MON1A	15.264	0.0001	3.93468
1885	MORC2-AS1	11.7293	0.0001	0.339518
1886	MORF4L2-AS1	12.314	0.0001	0.509194
1887	MORN3	12.5937	0.0001	0.618117
1888	MOSPD3	2.71338	0.994618	6.52325
1889	MPL	11.2053	0.0001	0.236119
1890	MPLKIP	1.71148	4.92042	16.1142
1891	MPP7	-1.52182	1.17814	0.410284
1892	MPPE1	-1.40722	6.75495	2.54687
1893	MPZL3	-13.1437	0.904992	0.0001
1894	MRM1	1.3919	1.22295	3.20932
1895	MROH6	-3.30204	3.32395	0.33701
1896	MROH8	11.403	0.0001	0.270799
1897	MRPL16	1.2112	13.5813	31.4447
1898	MRPL23-AS1	-12.2382	0.483148	0.0001
1899	MRPL42P5	-13.9892	1.62621	0.0001
1900	MRPL46	1.09411	5.26757	11.2453
1901	MRPL53	1.01871	16.949	34.3404
1902	MRPS18C	1.1782	4.2723	9.66797
1903	MRPS34	1.01039	11.1144	22.3894
1904	MRPS7	1.50536	10.6269	30.1692
1905	MSANTD2	13.8058	0.0001	1.43202
1906	MSH5-SAPCD1	-13.4517	1.12038	0.0001
1907	MSMP	-15.4286	4.41038	0.0001
1908	MSS51	1.96581	0.468448	1.82991
1909	MST1P2	11.9157	0.0001	0.386353
1910	MSX2	-1.12088	4.39079	2.01895
1911	MT1E	1.62624	20.2394	62.4804
1912	MT1F	1.38289	29.252	76.2864
1913	MT2A	1.37722	224.543	583.291
1914	MTERF	-1.89918	1.88422	0.50515
1915	MTHFR	-1.07352	2.65153	1.2599
1916	MTL5	-2.07886	1.7447	0.412973
1917	MTM1	-1.11381	6.73483	3.11198
1918	MTMR4	1.08143	6.00222	12.7015
1919	MTRNR2L1	1.5995	0.610979	1.8515
1920	MTRNR2L10	13.3656	0.0001	1.05549
1921	MTRNR2L3	-1.90825	1.46936	0.391461
1922	MTRNR2L6	11.9307	0.0001	0.390383
1923	MTSS1	-1.02703	11.0084	5.40202
1924	MTUS2	-10.9812	0.202144	0.0001
1925	MUC12	-8.48743	0.0358898	0.0001
1926	MUC15	-1.95138	1.35589	0.350591
1927	MUC16	-2.28028	0.0795154	0.0163689
1928	MUC5B	-8.94806	0.0493896	0.0001
1929	MUC6	-1.75352	0.325603	0.0965664
1930	MUSTN1	-1.74046	3.8288	1.14586
1931	MVB12B	11.9086	0.0001	0.384468
1932	MYB	-13.6286	1.26652	0.0001
1933	MYCBPAP	11.1821	0.0001	0.232359
1934	MYCL1	-13.6412	1.27763	0.0001
1935	MYCN	-12.169	0.460511	0.0001
1936	MYEOV	12.1446	0.0001	0.452767
1937	MYH11	1.04119	0.0824413	0.169658
1938	MYH13	-1.08421	1.05886	0.499411
1939	MYH15	9.94491	0.0001	0.0985632
1940	MYH2	10.0284	0.0001	0.104439
1941	MYH7B	10.1682	0.0001	0.115065
1942	MYL5	-1.66813	7.01207	2.20642
1943	MYLK4	-10.5977	0.154964	0.0001
1944	MYO16	11.9564	0.0001	0.397403
1945	MYO16-AS1	14.993	0.0001	3.26093
1946	MYO18B	11.517	0.0001	0.293067
1947	MYO1A	-11.191	0.233789	0.0001
1948	MYO1F	-10.8913	0.189936	0.0001
1949	MYO5C	-1.75546	0.777584	0.230304
1950	MYOCD	-11.6874	0.329804	0.0001
1951	MYPN	-1.47537	12.5812	4.52472
1952	MYRIP	-10.4794	0.142762	0.0001
1953	N4BP1	1.79121	1.01666	3.5187
1954	N4BP2	-1.44325	2.0374	0.749227
1955	N4BP2L2-IT2	-1.46682	0.899829	0.325538
1956	NAALAD2	11.6988	0.0001	0.332422
1957	NAF1	-1.24717	9.19438	3.87335
1958	NAGA	1.24959	1.42877	3.39724
1959	NAIF1	3.85149	0.294722	4.25429
1960	NANOS1	1.19024	0.642743	1.46668
1961	NANOS3	13.2119	0.0001	0.948802
1962	NAP1L2	12.0034	0.0001	0.410555
1963	NARR	16.3152	0.0001	8.15408
1964	NAT1	-12.2991	0.503962	0.0001
1965	NAT8L	-1.55849	4.59643	1.56052
1966	NAV3	1.61287	0.161308	0.493377
1967	NBEA	-1.14117	3.16941	1.43698
1968	NBL1	-14.6905	2.64406	0.0001
1969	NBPF11	-2.09981	0.000428653	0.0001
1970	NBPF3	-1.2461	1.70854	0.720297
1971	NBPF7	-10.9792	0.201869	0.0001
1972	NCAM1	10.713	0.0001	0.167857
1973	NCF2	-11.7048	0.333813	0.0001
1974	NCKAP1L	11.1949	0.0001	0.234422
1975	NCR3LG1	1.1588	2.76977	6.18411
1976	NDRG4	-11.6466	0.320608	0.0001
1977	NDUFA4L2	-13.729	1.35778	0.0001
1978	NDUFAF4P1	13.8862	0.0001	1.51415
1979	NDUFAF5	1.06441	4.3232	9.04118
1980	NDUFB2-AS1	-1.66661	2.10522	0.663129
1981	NEB	1.04525	0.0334005	0.0689292
1982	NECAB2	1.97007	0.473193	1.85391
1983	NECAP2	1	5.75349	11.507
1984	NEDD8-MDP1	15.981	0.0001	6.46765
1985	NEGR1	-11.1564	0.22825	0.0001
1986	NEIL1	-12.4551	0.561511	0.0001
1987	NEK2	1.15199	11.1913	24.8693
1988	NELL2	-13.6811	1.31343	0.0001
1989	NFAM1	-11.6295	0.316821	0.0001
1990	NFATC1	1.25395	1.78934	4.26745
1991	NFE2	-2.68792	3.08696	0.479057
1992	NFIL3	-1.88863	10.9902	2.96805
1993	NFKBIA	-1.31283	114.441	46.066
1994	NFKBIZ	-1.22656	9.78495	4.18145
1995	NGEF	12.3624	0.0001	0.526572
1996	NHEJ1	1.43556	5.73267	15.5061
1997	NIM1	11.5722	0.0001	0.304484
1998	NIPAL1	13.399	0.0001	1.08019
[truncated: 1,173 more rows]
