# Supplementary material for: Probing Synergistic Targets by Natural Compounds for Hepatocellular Carcinoma
Source: Front Cell Dev Biol. 2021 Jul 28;9:715762. doi: 10.3389/fcell.2021.715762 (PMC8355820; doi:10.3389/fcell.2021.715762)
Supplement: Supplementary file 6 [file Table_5.xlsx]

## Sheet: sheet 1
Supplementary Table S5.The expression profiles and clinical information of 365 TCGA samples
Sample	status	OS	MKI67(KI67)	MAPK8（JNK）	NF-κB1（NF-κB）
TCGA-2Y-A9GS-01A	dead	724	4.1	1.5	5.6
TCGA-2Y-A9GT-01A	dead	1624	1	2.8	5.9
TCGA-2Y-A9GU-01A	alive	1939	2	2.8	3.5
TCGA-2Y-A9GV-01A	dead	2532	0.6	3.4	6.5
TCGA-2Y-A9GW-01A	dead	1271	1.2	1.5	5.9
TCGA-2Y-A9GX-01A	alive	2442	1.6	2.7	10.9
TCGA-2Y-A9GY-01A	dead	757	3.5	2.4	4.9
TCGA-2Y-A9GZ-01A	dead	848	1.3	2.3	1.5
TCGA-2Y-A9H0-01A	alive	3675	9.9	2.8	2.8
TCGA-2Y-A9H1-01A	dead	1229	0.2	0.6	1.7
TCGA-2Y-A9H2-01A	alive	1731	3.7	2.3	9
TCGA-2Y-A9H3-01A	alive	1516	0.6	1.7	2.4
TCGA-2Y-A9H4-01A	alive	1452	0.8	1.4	4
TCGA-2Y-A9H5-01A	dead	555	2.2	2.4	8.5
TCGA-2Y-A9H6-01A	alive	357	1	2.2	6.7
TCGA-2Y-A9H7-01A	alive	1168	1.9	2.2	6.3
TCGA-2Y-A9H8-01A	dead	633	3.5	2.7	2.6
TCGA-2Y-A9H9-01A	alive	697	1.2	2	3.9
TCGA-2Y-A9HA-01A	dead	36	2.5	3.3	4.5
TCGA-2Y-A9HB-01A	alive	260	0.9	1.9	5.2
TCGA-3K-AAZ8-01A	alive	396	0.3	2.3	5.7
TCGA-4R-AA8I-01A	dead	262	3.5	2.8	6
TCGA-5C-A9VG-01A	alive	328	5.9	3.6	4.6
TCGA-5C-A9VH-01A	alive	322	1.5	2.1	6.6
TCGA-5C-AAPD-01A	alive	20	3	1.7	5
TCGA-5R-AA1C-01A	alive	520	0.5	2.4	5.7
TCGA-5R-AA1D-01A	alive	449	1	2.3	6.4
TCGA-5R-AAAM-01A	dead	46	0.5	1.8	5
TCGA-BC-4072-01B	dead	1490	6.4	3.3	6.9
TCGA-BC-4073-01B	alive	849	4.3	2.6	9.5
TCGA-BC-A10Q-01A	dead	1135	5.5	3	8.5
TCGA-BC-A10R-01A	dead	308	0.4	1.9	6.2
TCGA-BC-A10S-01A	dead	1423	0.2	1.6	5.8
TCGA-BC-A10T-01A	dead	837	2.3	2	3.4
TCGA-BC-A10U-01A	dead	837	1.6	2.9	2.4
TCGA-BC-A10W-01A	dead	91	7.8	3.8	9.4
TCGA-BC-A10X-01A	dead	770	0.5	2.6	6.8
TCGA-BC-A10Y-01A	dead	711	2.2	2.8	4.1
TCGA-BC-A10Z-01A	dead	34	3.6	3.3	2.2
TCGA-BC-A110-01A	dead	2116	0.1	2	7
TCGA-BC-A112-01A	dead	153	3.3	2	9.6
TCGA-BC-A216-01A	alive	1351	14.2	3	5.3
TCGA-BC-A217-01A	dead	1397	4.1	3.4	4.9
TCGA-BC-A3KF-01A	alive	8	2.2	2.5	2.5
TCGA-BC-A3KG-01A	alive	680	7.1	4.9	11.2
TCGA-BC-A5W4-01A	dead	547	0.4	1.2	1.7
TCGA-BC-A69H-01A	alive	444	3.1	1.6	2.1
TCGA-BC-A69I-01A	alive	387	0.2	1.6	5.9
TCGA-BC-A8YO-01A	alive	562	9.8	4.5	11.9
TCGA-BD-A2L6-01A	alive	1363	3.4	2.1	4.6
TCGA-BD-A3EP-01A	alive	409	1.2	1.5	6.7
TCGA-BD-A3ER-01A	alive	1115	0.4	1.9	7.8
TCGA-BW-A5NO-01A	alive	20	0.8	2.2	2.6
TCGA-CC-5258-01A	dead	129	6.5	3.6	6.5
TCGA-CC-5259-01A	alive	250	1	1.1	1.7
TCGA-CC-5260-01A	dead	87	5.2	2.6	13.8
TCGA-CC-5261-01A	dead	97	7.1	3.6	10.6
TCGA-CC-5262-01A	dead	103	1.3	2	6.2
TCGA-CC-5263-01A	dead	129	38.3	4	7
TCGA-CC-5264-01A	dead	102	15.2	6.9	8.9
TCGA-CC-A123-01A	alive	219	1.9	1.5	1.4
TCGA-CC-A1HT-01A	dead	101	7.7	1.8	14.5
TCGA-CC-A3M9-01A	dead	300	9.2	4.5	11.1
TCGA-CC-A3MA-01A	dead	303	5.6	4.8	8.8
TCGA-CC-A3MB-01A	dead	315	7.4	1.5	7
TCGA-CC-A3MC-01A	alive	363	3.9	1.5	3
TCGA-CC-A5UC-01A	dead	347	4	2.3	3.9
TCGA-CC-A5UD-01A	dead	304	4	1.8	7.4
TCGA-CC-A5UE-01A	dead	272	2.5	3.4	5.4
TCGA-CC-A7IE-01A	dead	217	3.1	1.7	3.2
TCGA-CC-A7IF-01A	dead	649	3.7	2	2.8
TCGA-CC-A7IG-01A	dead	299	7	1.9	2.8
TCGA-CC-A7IH-01A	alive	365	1.8	4	5
TCGA-CC-A7II-01A	alive	399	5.2	2.4	3.7
TCGA-CC-A7IJ-01A	alive	382	15.2	2.9	6.8
TCGA-CC-A7IK-01A	dead	262	6.4	3.9	4.6
TCGA-CC-A7IL-01A	dead	278	1.1	1.5	2.2
TCGA-CC-A8HS-01A	dead	300	7.6	4.5	4.7
TCGA-CC-A8HT-01A	dead	140	6	1.4	5
TCGA-CC-A8HU-01A	dead	344	5.5	3	3.2
TCGA-CC-A8HV-01A	dead	279	4.7	3.6	2.5
TCGA-CC-A9FS-01A	alive	211	1.9	2.4	4.3
TCGA-CC-A9FW-01A	alive	248	1.6	3.9	4.1
TCGA-DD-A113-01A	alive	2425	4.2	2.2	8.3
TCGA-DD-A114-01A	dead	1149	14.5	2.1	12
TCGA-DD-A115-01A	dead	2542	2.9	2.2	5.2
TCGA-DD-A116-01A	dead	1622	0.8	2	2
TCGA-DD-A118-01A	alive	3437	1.7	1.7	5.9
TCGA-DD-A119-01A	dead	223	0.4	1.4	2.7
TCGA-DD-A11A-01A	alive	79	1.2	2.5	3.4
TCGA-DD-A11B-01A	dead	14	1.5	3.8	2.7
TCGA-DD-A11C-01A	alive	662	3.3	2.4	3.5
TCGA-DD-A11D-01A	dead	1560	0.7	2	3.8
TCGA-DD-A1EA-01A	alive	2415	3.4	3	7.7
TCGA-DD-A1EB-01A	alive	2017	0.7	2.2	2.4
TCGA-DD-A1EC-01A	alive	602	3.2	2.7	14.8
TCGA-DD-A1ED-01A	alive	2301	0.1	2.5	5.6
TCGA-DD-A1EE-01A	dead	349	1.6	2.4	7.1
TCGA-DD-A1EF-01A	dead	394	3.3	2.6	8
TCGA-DD-A1EG-01A	dead	1372	1.3	1.7	4.8
TCGA-DD-A1EH-01A	alive	1495	5.7	3.3	7.7
TCGA-DD-A1EI-01A	alive	183	1.7	3.4	5.5
TCGA-DD-A1EJ-01A	dead	1005	2.3	3.6	5.9
TCGA-DD-A1EK-01A	dead	558	1.7	2.3	5.4
TCGA-DD-A1EL-01A	dead	415	3.5	4	4.6
TCGA-DD-A39V-01A	dead	643	1.1	1.1	3.8
TCGA-DD-A39W-01A	dead	827	0.7	3.2	5.6
TCGA-DD-A39X-01A	dead	1694	0.8	1.1	2.3
TCGA-DD-A39Y-01A	dead	171	3.1	1.4	2.1
TCGA-DD-A39Z-01A	dead	601	1.5	2	3.1
TCGA-DD-A3A1-01A	dead	233	0.8	1.1	5.1
TCGA-DD-A3A2-01A	dead	2131	0.1	1.7	3
TCGA-DD-A3A3-01A	dead	535	0.7	0.9	1.7
TCGA-DD-A3A4-01A	dead	612	1.3	1.6	4.5
TCGA-DD-A3A5-01A	dead	3125	1.6	1.3	1.9
TCGA-DD-A3A6-01A	dead	3258	0.7	1.9	2.5
TCGA-DD-A3A7-01A	dead	419	2.5	0.6	1.3
TCGA-DD-A3A8-01A	dead	11	0.3	1.5	3.6
TCGA-DD-A3A9-01A	dead	931	0.9	1.7	2.9
TCGA-DD-A4NA-01A	alive	1008	3.1	3.6	21
TCGA-DD-A4NB-01A	alive	989	0.9	2.6	6.5
TCGA-DD-A4ND-01A	alive	2746	3.6	3.2	5.9
TCGA-DD-A4NE-01A	dead	660	7.5	4.1	6.2
TCGA-DD-A4NF-01A	alive	942	0.2	3.1	5.8
TCGA-DD-A4NG-01A	dead	802	1.4	3.3	7.5
TCGA-DD-A4NH-01A	alive	917	6.1	3.9	4.3
TCGA-DD-A4NI-01A	alive	816	0.3	1.7	4
TCGA-DD-A4NJ-01A	alive	928	8.6	3.5	8
TCGA-DD-A4NK-01A	dead	1210	0.5	2.3	4.4
TCGA-DD-A4NL-01A	alive	1711	0.3	1.8	4.2
TCGA-DD-A4NN-01A	dead	899	3.3	2.6	3.7
TCGA-DD-A4NO-01A	alive	2245	0.6	2.6	5
TCGA-DD-A4NP-01A	alive	3308	0.1	2.2	3
TCGA-DD-A4NQ-01A	dead	373	4.1	3.2	3.1
TCGA-DD-A4NR-01A	dead	9	5.8	2.4	5.8
TCGA-DD-A4NS-01A	dead	2456	0.7	2.8	9.3
TCGA-DD-A4NV-01A	alive	2398	0.5	2.5	4.7
TCGA-DD-A73A-01A	alive	728	1.1	2.2	5
TCGA-DD-A73B-01A	dead	283	8.6	3.8	3
TCGA-DD-A73C-01A	alive	701	0.6	2.2	5.8
TCGA-DD-A73D-01A	alive	693	0.2	2.3	3
TCGA-DD-A73E-01A	alive	44	0.6	3.5	9.7
TCGA-DD-A73F-01A	alive	1085	4.3	2.4	5.1
TCGA-DD-A73G-01A	alive	3478	2	1.2	1.4
TCGA-DD-AA3A-01A	dead	410	7.2	1.9	17.3
TCGA-DD-AAC8-01A	dead	16	0.6	2.2	5.1
TCGA-DD-AAC9-01A	alive	347	0.4	1.4	4.7
TCGA-DD-AACA-01A	alive	2301	3.6	2.7	9.6
TCGA-DD-AACB-01A	alive	2324	1.8	3.3	3.6
TCGA-DD-AACC-01A	dead	1685	1.9	1.6	4.4
TCGA-DD-AACD-01A	dead	381	0.9	1.1	1.6
TCGA-DD-AACE-01A	alive	2184	1.1	3	4.2
TCGA-DD-AACF-01A	dead	365	3.4	1.9	3.4
TCGA-DD-AACG-01A	dead	469	1.6	1.5	1.4
TCGA-DD-AACH-01A	dead	195	9.4	1.3	8.4
TCGA-DD-AACI-01A	alive	1618	0.5	1	3.1
TCGA-DD-AACJ-01A	alive	2102	0.2	1.2	2.8
TCGA-DD-AACK-01A	alive	9	1.9	1.8	7.5
TCGA-DD-AACL-01A	dead	107	7.2	2.2	3.7
TCGA-DD-AACN-01A	alive	1302	1.3	3.1	6.5
TCGA-DD-AACO-01A	alive	1876	1.2	1.1	1.4
TCGA-DD-AACP-01A	alive	415	9.8	2.5	4.5
TCGA-DD-AACQ-01A	dead	432	0.7	1.1	6.4
TCGA-DD-AACS-01A	alive	1804	3.8	2.7	3.6
TCGA-DD-AACT-01A	alive	1562	0.8	1.3	3.8
TCGA-DD-AACU-01A	alive	1567	0.9	2.3	3.9
TCGA-DD-AACV-01A	alive	1531	5.6	1.4	2.6
TCGA-DD-AACW-01A	alive	1424	3	2.3	3.9
TCGA-DD-AACX-01A	alive	170	3.9	1.9	5.6
TCGA-DD-AACY-01A	alive	1450	0.3	1.6	5.8
TCGA-DD-AACZ-01A	dead	171	3.4	3.1	7.3
TCGA-DD-AAD0-01A	alive	137	3.5	1.7	8.2
TCGA-DD-AAD1-01A	alive	564	1.3	3.1	12.5
TCGA-DD-AAD2-01A	alive	658	2	1.3	5.1
TCGA-DD-AAD3-01A	alive	1295	0.8	1.7	4.9
TCGA-DD-AAD5-01A	alive	1345	2.5	1.1	3.6
TCGA-DD-AAD6-01A	alive	672	2.7	1.7	2.8
TCGA-DD-AAD8-01A	alive	1219	1.5	1.1	2.9
TCGA-DD-AADA-01A	alive	1233	0.4	1.2	3.8
TCGA-DD-AADB-01A	alive	1242	6	3.8	7.1
TCGA-DD-AADC-01A	dead	425	6.8	3.3	2.6
TCGA-DD-AADD-01A	alive	1231	6.4	4.9	4.5
TCGA-DD-AADF-01A	dead	115	2.8	1.5	2.5
TCGA-DD-AADG-01A	alive	1145	0.6	2.8	4.4
TCGA-DD-AADI-01A	alive	1085	0.4	2.1	4
TCGA-DD-AADJ-01A	alive	1066	1	2.3	4.9
TCGA-DD-AADK-01A	alive	1049	1	1.6	4.1
TCGA-DD-AADL-01A	alive	636	1.5	3.6	3.2
TCGA-DD-AADM-01A	dead	12	1.1	1.1	3.4
TCGA-DD-AADN-01A	alive	898	1.9	0.8	1
TCGA-DD-AADO-01A	alive	453	2	1.3	1.2
TCGA-DD-AADP-01A	alive	458	2.4	2.6	4.1
TCGA-DD-AADQ-01A	alive	436	0.4	1.8	3.4
TCGA-DD-AADR-01A	alive	2028	1.2	1.3	2.3
TCGA-DD-AADS-01A	alive	474	0.2	0.9	0.5
TCGA-DD-AADU-01A	alive	554	0.2	0.9	2.2
TCGA-DD-AADV-01A	alive	574	5.6	3.1	3.1
TCGA-DD-AADW-01A	alive	587	10	4.3	10.8
TCGA-DD-AADY-01A	alive	555	1.1	1.8	4.2
TCGA-DD-AAE0-01A	alive	555	7.3	2.1	3
TCGA-DD-AAE1-01A	alive	552	1.1	2.1	2.7
TCGA-DD-AAE2-01A	alive	638	1.3	1.1	6.1
TCGA-DD-AAE3-01A	alive	566	0.1	1.2	2.8
TCGA-DD-AAE4-01A	alive	608	1.8	1.6	2.3
TCGA-DD-AAE6-01A	alive	141	5.6	1.7	1.6
TCGA-DD-AAE7-01A	alive	644	0.3	2.1	4
TCGA-DD-AAE9-01A	alive	722	1.6	1.8	3.5
TCGA-DD-AAEA-01A	alive	575	3.6	2.1	1.6
TCGA-DD-AAEB-01A	alive	478	0.3	1.5	1.4
TCGA-DD-AAED-01A	alive	763	1.4	3.3	1.6
TCGA-DD-AAEE-01A	alive	810	1.7	2.3	4.8
TCGA-DD-AAEG-01A	alive	719	1.2	1.7	3.7
TCGA-DD-AAEH-01A	alive	784	1	2.4	3.4
TCGA-DD-AAEI-01A	alive	1531	3.3	1.2	5.6
TCGA-DD-AAEK-01A	alive	1067	3.1	2.7	5.3
TCGA-DD-AAVP-01A	alive	2752	0.7	2.7	3.6
TCGA-DD-AAVQ-01A	alive	2728	3.2	2.1	6.8
TCGA-DD-AAVR-01A	alive	2513	0.6	1.8	5.2
TCGA-DD-AAVS-01A	alive	1823	3.1	2.5	4.4
TCGA-DD-AAVU-01A	alive	2202	1.5	1.5	2.2
TCGA-DD-AAVV-01A	alive	2455	1	1.7	4.3
TCGA-DD-AAVW-01A	alive	2317	2	2.6	5
TCGA-DD-AAVX-01A	alive	1570	0.4	1.5	5.1
TCGA-DD-AAVY-01A	alive	1970	0.2	1.8	4.2
TCGA-DD-AAVZ-01A	alive	1900	2.4	2.8	3.6
TCGA-DD-AAW0-01A	alive	2015	1.1	2.3	5.4
TCGA-DD-AAW1-01A	alive	1989	0.2	2.3	5.4
TCGA-DD-AAW2-01A	alive	1855	0.8	1.6	6.1
TCGA-DD-AAW3-01A	alive	1633	0.4	1.9	5.7
TCGA-ED-A459-01A	alive	910	3.7	2.2	4.7
TCGA-ED-A4XI-01A	alive	819	0.4	1.8	5.1
TCGA-ED-A5KG-01A	alive	854	5.5	3.2	15.4
TCGA-ED-A627-01A	alive	423	0.7	2.4	10.2
TCGA-ED-A66X-01A	alive	406	3.8	2.2	5.9
TCGA-ED-A66Y-01A	dead	296	2.7	3.2	7.2
TCGA-ED-A7PX-01A	alive	6	3	1.9	9
TCGA-ED-A7PY-01A	alive	390	1.7	3.2	2.4
TCGA-ED-A7PZ-01A	alive	6	1.4	2.3	2
TCGA-ED-A7XO-01A	alive	427	2.3	1	3.5
TCGA-ED-A7XP-01A	alive	400	1.9	2.5	3.6
TCGA-ED-A82E-01A	alive	408	0.6	2	15.3
TCGA-ED-A8O5-01A	alive	406	2.5	3.3	3.4
TCGA-ED-A8O6-01A	dead	56	2.8	1.7	5.8
TCGA-ED-A97K-01A	alive	6	2.3	2.4	9.2
TCGA-EP-A12J-01A	alive	570	1.1	2.6	6.7
TCGA-EP-A26S-01A	alive	608	0.7	3	6
TCGA-EP-A2KA-01A	dead	627	7.9	1.7	5.3
TCGA-EP-A2KB-01A	dead	596	3.9	3.2	3.4
TCGA-EP-A2KC-01A	dead	19	1.2	2.3	4.9
TCGA-EP-A3JL-01A	alive	303	1.3	1	3.8
TCGA-EP-A3RK-01A	alive	363	3.9	1.6	7.2
TCGA-ES-A2HS-01A	dead	688	0.6	1.3	1.2
TCGA-ES-A2HT-01A	dead	438	0.2	0.8	2
TCGA-FV-A23B-01A	dead	1852	4.8	3.7	10.2
TCGA-FV-A2QQ-01A	alive	729	0.7	1.5	5.2
TCGA-FV-A2QR-01A	dead	581	0.9	2.9	6.2
TCGA-FV-A3I0-01A	alive	848	1	1.9	9.7
TCGA-FV-A3I1-01A	dead	247	3.2	2.6	5.7
TCGA-FV-A3R2-01A	dead	194	3.3	2.7	5.9
TCGA-FV-A3R3-01A	dead	366	0.4	2.8	7.2
TCGA-FV-A495-01A	alive	1	2.2	1.4	1.9
TCGA-FV-A496-01A	alive	10	0.3	1.6	3.8
TCGA-FV-A4ZP-01A	dead	2486	5.8	0.8	1.1
TCGA-FV-A4ZQ-01A	alive	12	6.4	4.6	8.5
TCGA-G3-A25S-01A	dead	416	1.9	1.5	1.8
TCGA-G3-A25T-01A	alive	1553	2.5	1.6	7.9
TCGA-G3-A25U-01A	alive	1636	3	1.3	5
TCGA-G3-A25V-01A	alive	860	0.5	2	5.6
TCGA-G3-A25X-01A	alive	1779	2.9	1.2	4.1
TCGA-G3-A25Y-01A	dead	452	3	3.6	6.7
TCGA-G3-A25Z-01A	alive	655	0.6	1.5	2.7
TCGA-G3-A3CG-01A	alive	673	0.7	1.9	6.8
TCGA-G3-A3CH-01A	alive	780	2.1	3.5	6
TCGA-G3-A3CI-01A	alive	180	0.6	1.7	3.8
TCGA-G3-A3CJ-01A	alive	594	0.2	1.2	2.7
TCGA-G3-A3CK-01A	alive	585	0.7	2.4	5.8
TCGA-G3-A5SI-01A	dead	768	3.3	2.4	2.3
TCGA-G3-A5SJ-01A	alive	698	1.4	1.7	8.3
TCGA-G3-A5SK-01A	alive	744	0.1	1.2	3
TCGA-G3-A5SL-01A	alive	621	0.7	2.5	4.5
TCGA-G3-A5SM-01A	alive	520	1	2.7	4.4
TCGA-G3-A6UC-01A	alive	671	0.3	2.5	5.8
TCGA-G3-A7M5-01A	alive	447	0.3	1	2.5
TCGA-G3-A7M6-01A	alive	632	3	3.6	11
TCGA-G3-A7M7-01A	alive	361	0.2	1.4	3.2
TCGA-G3-A7M8-01A	alive	430	0.2	1.9	4
TCGA-G3-A7M9-01A	dead	56	18.6	4.7	5.3
TCGA-G3-AAUZ-01A	alive	480	2.2	1.3	3.4
TCGA-G3-AAV0-01A	alive	476	0.4	1.1	2
TCGA-G3-AAV1-01A	dead	359	1.5	2	5.5
TCGA-G3-AAV2-01A	alive	372	0.2	1.7	6.1
TCGA-G3-AAV3-01A	alive	412	2.6	2	6.5
TCGA-G3-AAV4-01A	dead	27	0.4	1.9	5.7
TCGA-G3-AAV5-01A	alive	354	1.9	1.9	4.8
TCGA-G3-AAV6-01A	dead	65	5.3	2.2	5.6
TCGA-G3-AAV7-01A	alive	361	25.2	4.6	9.3
TCGA-GJ-A3OU-01A	alive	879	2.5	1.9	8.6
TCGA-GJ-A6C0-01A	dead	31	5.8	4.5	7.5
TCGA-GJ-A9DB-01A	dead	67	3.3	3.1	8.1
TCGA-HP-A5MZ-01A	dead	91	0.9	2	5.5
TCGA-HP-A5N0-01A	dead	1147	0.2	2.3	3.1
TCGA-K7-A5RF-01A	alive	631	0.2	1.6	5.2
TCGA-K7-A5RG-01A	alive	519	3.2	2.2	5.8
TCGA-K7-A6G5-01A	alive	512	0.5	1.5	3.3
TCGA-K7-AAU7-01A	alive	359	6	3.9	11.1
TCGA-KR-A7K0-01A	dead	65	0.9	1.9	4.8
TCGA-KR-A7K2-01A	alive	829	1.1	1.7	3.3
TCGA-KR-A7K7-01A	alive	951	3.2	1.1	3.3
TCGA-KR-A7K8-01A	alive	906	1.1	1.4	2.9
TCGA-LG-A6GG-01A	alive	387	1.2	1.8	2.8
TCGA-LG-A9QC-01A	alive	425	1	2.6	3.6
TCGA-LG-A9QD-01A	alive	366	0.1	2.2	2.7
TCGA-MI-A75C-01A	alive	291	1.1	1.3	3.7
TCGA-MI-A75E-01A	alive	507	0.9	1.7	5.7
TCGA-MI-A75G-01A	alive	698	0.3	1.8	3.8
TCGA-MI-A75H-01A	alive	747	0.7	1.7	4.1
TCGA-MI-A75I-01A	alive	630	2.3	2.5	3.7
TCGA-MR-A520-01A	alive	229	0.2	2.1	3.4
TCGA-MR-A8JO-01A	alive	330	4.1	2.4	4.3
TCGA-NI-A4U2-01A	dead	1791	0.2	1.2	2.3
TCGA-NI-A8LF-01A	alive	799	0.8	2.3	3.8
TCGA-O8-A75V-01A	alive	538	0.9	1.4	2.9
TCGA-PD-A5DF-01A	dead	639	1.6	3.2	7.2
TCGA-QA-A7B7-01A	alive	94	4.4	3	4.2
TCGA-RC-A6M4-01A	alive	22	0.8	2	5.5
TCGA-RC-A6M5-01A	alive	15	3	2.1	5.6
TCGA-RC-A6M6-01A	alive	9	5	1.8	5.5
TCGA-RC-A7S9-01A	alive	640	4	1.7	3.6
TCGA-RC-A7SB-01A	alive	588	0.9	2.9	1.8
TCGA-RC-A7SF-01A	alive	579	1.2	1.8	2.6
TCGA-RC-A7SH-01A	alive	468	5.3	3	1.6
TCGA-RC-A7SK-01A	alive	472	0.6	1.6	1.8
TCGA-RG-A7D4-01A	alive	1098	2.5	2.4	5.5
TCGA-T1-A6J8-01A	alive	23	0.2	2.1	2.5
TCGA-UB-A7MA-01A	alive	848	7.8	5.8	11.8
TCGA-UB-A7MB-01A	alive	601	8.4	3.8	5.7
TCGA-UB-A7MC-01A	alive	500	6	3	3.9
TCGA-UB-A7MD-01A	dead	52	1.2	1.3	7.2
TCGA-UB-A7ME-01A	alive	486	1.3	3.2	4.1
TCGA-UB-A7MF-01A	dead	214	3.8	1.4	5.3
TCGA-UB-AA0U-01A	alive	327	3.1	3.1	9.5
TCGA-UB-AA0V-01A	alive	314	0.3	2.5	5.4
TCGA-WJ-A86L-01A	alive	345	2.8	4	6.2
TCGA-WQ-A9G7-01A	alive	30	5.3	1.4	2.4
TCGA-WQ-AB4B-01A	alive	395	0.8	1.7	2.3
TCGA-WX-AA44-01A	alive	615	3.1	3	5.2
TCGA-WX-AA46-01A	alive	756	0.2	2.2	4.2
TCGA-WX-AA47-01A	dead	556	2.9	1.8	1.4
TCGA-XR-A8TC-01A	alive	1339	4	5	3.6
TCGA-XR-A8TD-01A	alive	1030	2.5	0.9	4.5
TCGA-XR-A8TE-01A	alive	925	0.3	2.9	7.5
TCGA-XR-A8TF-01A	dead	693	1.6	3.4	2.9
TCGA-XR-A8TG-01A	alive	898	6.4	3.2	6.6
TCGA-YA-A8S7-01A	dead	412	6.8	1.8	7.5
TCGA-ZP-A9CV-01A	dead	1088	0.7	2	6.5
TCGA-ZP-A9CY-01A	alive	782	0.6	2.4	4.3
TCGA-ZP-A9CZ-01A	alive	706	6.9	2.2	7.5
TCGA-ZP-A9D0-01A	alive	1091	0.6	2.7	6
TCGA-ZP-A9D1-01A	alive	21	0.7	1.9	10.8
TCGA-ZP-A9D2-01A	dead	765	5.1	5.3	6.1
TCGA-ZP-A9D4-01A	alive	395	1.1	2.6	5
TCGA-ZS-A9CD-01A	dead	1386	0.3	1.6	5.2
TCGA-ZS-A9CE-01A	alive	1241	0.8	2.6	2.1
TCGA-ZS-A9CF-01A	alive	2412	6.5	3.3	7.4
TCGA-ZS-A9CG-01A	alive	341	0.1	1.9	4.9
